# Supplementary material for: Positive parenting style and academic burnout in physical education teacher education students: a chain mediating model of physical activity and meaning in life
Source: Front Psychol. 2026 Jun 1;17:1854548. doi: 10.3389/fpsyg.2026.1854548 (PMC13267001; doi:10.3389/fpsyg.2026.1854548)
Supplement: Supplementary file 1 [file Table_1.xlsx]

## Sheet: Sheet1
PPS1	PPS2	PPS3	PPS4	PPS5	PPS6	PPS7	PA-F	PA-D	PA-I	MIL1	MIL2	MIL3	MIL4	MIL5	MIL6	MIL7	MIL8	MIL9	MIL10	AB1	AB2	AB3	AB4	AB5	AB6	AB7	AB8	AB9	AB10	AB11	AB12	AB13	AB14	AB15	AB16
3	3	3	4	3	3	3	4	4	5	3	4	4	3	4	5	5	4	6	4	3	5	2	3	4	2	2	5	3	4	3	2	3	5	3	2
4	4	3	3	4	3	3	5	4	5	5	4	6	5	5	5	5	3	3	5	3	2	4	2	4	5	3	4	3	2	3	1	4	1	3	3
4	3	3	3	3	4	4	5	4	5	7	6	7	7	7	7	7	7	2	7	3	4	2	4	2	3	4	2	3	3	2	5	2	1	3	3
3	3	4	3	4	4	4	5	4	5	6	5	6	5	4	7	5	6	3	4	2	3	3	3	1	3	1	1	4	2	2	5	2	3	2	1
4	3	3	3	3	3	3	4	4	5	5	5	5	4	5	4	4	4	3	4	3	3	2	4	3	3	4	2	2	4	3	3	3	4	3	2
4	4	3	3	3	3	3	4	4	4	4	5	6	5	6	5	5	5	2	6	4	4	3	3	4	5	2	3	5	4	4	5	4	2	3	3
4	3	3	4	4	4	4	5	4	5	5	5	7	6	7	5	7	6	1	7	3	2	2	3	2	3	2	2	3	2	2	2	2	1	2	1
3	4	3	3	3	3	4	5	4	5	4	5	4	5	4	5	4	5	3	5	2	3	2	3	4	3	3	3	3	3	5	2	3	4	2	3
3	3	3	3	3	3	3	3	3	4	4	3	3	4	3	5	4	3	4	4	4	3	3	5	3	5	3	4	3	5	4	5	4	3	3	3
3	3	3	3	4	4	3	5	4	5	4	7	6	6	3	5	7	6	3	4	4	3	4	1	2	4	2	4	2	3	4	4	4	2	2	3
3	3	3	3	3	3	3	4	4	5	4	5	5	2	4	3	5	5	4	3	2	4	4	3	3	3	3	2	3	3	5	4	3	3	4	2
3	3	3	3	3	3	3	5	4	5	5	6	4	3	5	3	4	6	3	5	1	4	3	3	4	2	4	2	5	3	3	1	3	4	5	3
3	3	3	3	3	3	4	4	4	4	4	4	4	5	7	5	5	4	3	6	5	4	2	4	2	2	4	4	5	4	4	2	3	3	4	4
3	4	3	3	4	3	3	2	2	3	2	4	1	4	5	7	3	5	5	4	5	5	3	3	5	3	3	5	4	3	5	5	5	5	5	3
3	3	3	3	3	3	3	3	2	4	4	3	2	2	3	5	5	4	4	6	4	5	4	3	4	5	5	4	5	3	4	3	4	3	4	4
3	3	3	3	3	3	3	4	4	4	3	5	3	4	5	1	5	3	4	3	3	4	1	2	3	2	4	5	4	3	3	5	3	4	4	4
3	3	3	3	3	4	3	4	3	4	6	5	4	5	4	4	5	6	5	4	4	5	3	4	4	4	3	4	4	4	5	3	3	3	4	3
3	3	3	3	4	4	4	5	4	5	3	5	4	5	3	4	4	4	4	4	4	3	1	4	3	1	2	1	2	3	4	1	3	1	3	3
3	3	3	3	3	3	4	4	3	4	5	4	4	5	6	6	6	4	3	6	2	4	4	2	3	5	4	3	3	4	2	2	3	5	4	4
4	4	3	3	4	4	4	5	4	5	6	7	6	5	6	5	7	6	2	6	4	2	2	2	1	3	2	5	3	1	4	3	3	3	2	4
3	3	3	3	4	3	3	4	4	5	2	2	4	6	2	3	3	4	7	4	4	1	5	5	3	2	2	4	3	3	5	5	4	5	4	3
3	3	3	3	4	3	3	5	4	5	5	6	7	7	6	5	5	6	1	6	3	2	2	3	3	3	2	2	4	3	3	2	3	2	3	4
3	3	3	3	3	3	3	4	3	4	5	3	5	6	4	5	5	4	3	4	4	2	5	3	3	5	4	3	4	4	5	4	5	4	3	4
3	3	3	3	3	3	3	4	3	4	4	2	4	3	6	4	3	4	5	5	4	3	4	4	5	4	4	2	4	4	5	5	4	4	5	5
3	3	3	3	4	4	4	5	4	5	5	6	6	7	7	7	5	7	4	7	2	2	5	4	2	2	3	4	4	1	3	2	3	2	4	4
3	3	3	3	3	3	3	4	3	4	6	3	5	4	4	3	4	4	3	2	3	3	2	4	3	5	2	4	5	4	4	4	4	1	4	5
3	4	3	4	3	3	3	5	4	5	5	4	7	5	2	6	6	5	3	6	3	2	1	1	3	2	2	3	1	1	1	3	4	2	4	2
4	3	3	3	3	3	4	3	2	3	4	5	3	3	3	2	4	3	4	4	4	3	4	5	5	5	4	3	5	3	3	3	4	5	5	5
3	4	3	3	3	4	3	4	4	4	6	4	6	4	7	5	4	4	4	4	4	3	5	4	2	4	2	4	4	3	4	4	2	4	3	3
4	4	4	3	4	3	3	5	4	5	4	5	5	4	5	5	6	5	5	5	5	3	2	3	4	5	3	2	3	2	3	4	5	3	1	4
3	3	3	3	3	4	4	4	3	4	4	5	5	4	5	2	6	6	3	4	4	4	4	3	4	4	4	4	3	4	3	3	5	3	5	5
3	3	4	4	4	3	3	5	4	5	4	4	3	3	6	5	3	4	6	3	3	2	2	2	5	3	1	3	2	2	2	4	4	2	2	2
3	4	3	3	3	4	3	3	2	3	5	6	5	6	5	5	6	5	3	4	4	3	3	5	5	3	3	4	5	3	5	5	5	3	3	4
3	3	3	3	4	3	4	5	4	5	7	6	6	6	6	5	7	6	2	6	1	4	4	3	3	2	1	3	1	2	5	3	3	3	2	1
3	3	3	4	3	3	3	3	2	3	2	4	2	5	3	2	3	2	4	3	4	5	5	5	5	5	4	5	5	4	4	5	5	3	5	5
3	3	3	4	3	3	3	4	3	4	5	4	6	4	6	5	4	5	3	4	5	3	5	4	5	5	3	4	4	3	4	3	3	3	3	1
3	3	3	3	3	3	3	3	3	4	5	5	5	5	3	4	5	4	4	5	3	3	5	5	3	5	3	4	5	5	5	3	4	5	4	4
3	3	3	3	3	4	3	5	4	5	5	7	5	7	6	7	5	5	1	5	3	2	2	4	2	2	5	3	1	2	3	2	3	3	5	5
4	3	3	3	3	3	3	5	4	5	5	4	4	4	5	6	4	5	5	5	4	3	3	3	4	2	2	3	4	2	3	3	3	3	5	4
3	3	3	3	3	4	3	4	3	4	5	5	4	4	3	5	3	5	1	4	4	4	3	3	5	4	4	3	4	3	5	5	4	2	1	4
3	3	3	3	4	4	3	4	4	5	6	6	5	5	6	7	6	7	1	6	4	1	4	3	2	4	4	3	4	5	4	3	4	3	1	2
3	3	3	4	3	3	3	4	3	4	5	5	5	4	4	4	4	5	4	3	4	3	3	2	5	3	4	2	3	4	4	5	5	2	5	5
3	3	3	3	3	3	3	3	2	3	2	3	2	2	3	4	2	2	5	4	5	5	2	4	4	4	5	5	4	4	4	5	5	4	5	3
3	3	4	3	4	3	3	5	4	5	6	5	7	7	7	7	7	6	1	7	4	3	3	2	4	3	3	3	3	1	3	4	4	3	3	2
4	3	4	4	3	3	3	5	4	5	7	7	7	7	7	7	7	6	3	7	1	2	3	2	2	2	2	2	5	1	1	3	3	1	3	4
3	3	3	4	4	3	4	5	4	5	3	4	3	4	3	2	3	3	5	3	2	2	2	3	1	4	3	2	3	3	3	3	4	4	3	2
3	3	3	3	4	3	3	2	2	3	4	5	5	4	2	1	2	5	6	4	5	5	4	2	2	3	3	4	3	4	5	3	3	5	3	3
3	4	3	4	3	3	3	5	4	5	7	7	5	6	6	7	6	7	3	6	4	1	2	2	1	1	2	1	4	1	4	4	3	1	3	2
3	3	3	4	3	3	3	5	4	5	7	7	7	6	6	5	7	5	2	5	1	2	3	3	2	4	1	1	3	2	3	4	3	4	2	3
3	3	3	3	3	3	3	4	3	4	6	4	4	5	4	4	3	3	3	5	5	2	2	2	4	4	4	4	4	3	1	4	4	3	5	3
3	4	3	3	3	4	3	5	4	5	5	4	3	5	5	5	5	3	2	6	1	2	4	4	2	2	3	5	4	2	4	3	3	4	2	4
3	4	3	3	3	3	3	5	4	5	7	7	7	7	6	6	7	6	2	7	3	2	2	3	2	2	2	3	2	2	4	1	3	2	3	2
4	4	3	3	3	3	3	5	4	5	7	7	7	7	5	7	7	7	2	4	2	1	2	3	2	3	2	2	2	1	1	2	3	2	2	1
3	3	3	3	4	3	3	4	4	4	4	5	5	5	4	5	4	4	2	4	3	5	4	4	4	4	5	2	4	2	3	3	3	5	2	2
3	3	3	4	3	3	3	4	3	4	4	3	4	3	4	5	3	4	5	4	3	4	5	4	5	4	5	3	3	2	5	2	4	4	5	5
3	4	4	3	3	3	3	5	4	5	5	3	2	4	3	5	2	3	4	5	2	4	3	5	3	3	4	4	2	3	3	3	2	4	2	3
4	3	3	3	4	3	3	5	4	5	6	7	6	7	6	4	7	7	1	7	2	1	1	3	2	2	2	1	1	1	1	2	3	1	3	3
3	3	3	3	3	3	3	4	4	4	4	4	4	3	3	5	4	4	4	1	5	2	3	5	4	4	3	4	1	5	3	4	4	3	4	3
4	3	3	3	3	3	3	3	3	3	3	3	4	4	3	4	2	4	4	2	5	5	5	4	4	5	3	4	3	5	5	3	3	4	4	4
3	3	3	3	3	3	3	4	3	4	4	5	3	4	4	4	3	3	3	5	5	5	3	3	2	4	4	3	3	4	5	2	4	5	3	5
3	3	3	3	3	3	3	4	3	4	5	4	5	5	4	4	3	5	5	4	4	5	4	3	4	4	4	3	4	3	4	4	2	5	3	4
4	3	3	4	4	4	4	5	4	5	5	6	5	5	5	7	5	4	3	6	3	2	2	1	2	3	1	1	2	1	4	3	3	2	2	1
3	4	4	4	4	3	4	5	4	5	6	6	5	5	4	7	7	4	1	6	2	3	4	4	4	4	4	2	3	2	3	2	2	3	2	4
3	3	3	3	3	4	3	5	4	5	3	7	5	2	5	3	5	4	6	4	2	3	3	5	4	3	4	3	4	5	4	2	2	2	3	2
4	3	3	3	4	3	3	5	4	5	7	6	5	6	7	7	7	7	2	7	2	1	2	4	2	2	3	2	2	4	3	2	2	3	2	3
3	3	3	3	3	3	4	5	4	5	5	5	7	5	7	7	7	5	3	7	3	3	2	2	3	3	4	3	2	3	2	2	3	3	1	3
3	3	3	4	3	3	4	4	4	4	3	2	2	4	5	3	5	3	4	4	3	5	3	4	4	4	4	2	1	3	4	1	4	2	5	4
3	3	4	4	3	4	3	5	4	5	7	7	7	7	5	7	7	7	1	6	2	2	1	2	2	3	3	3	3	2	3	3	2	3	3	3
4	4	4	4	3	3	4	5	4	5	6	4	5	6	5	5	7	5	2	5	3	1	3	2	2	3	3	2	2	3	3	1	2	3	3	4
3	3	3	3	4	3	3	4	3	4	5	4	5	6	5	7	4	4	4	4	4	4	4	3	2	3	4	2	5	5	5	4	4	5	3	5
3	3	4	3	4	3	3	5	4	5	5	6	3	6	5	7	5	6	3	4	2	1	1	1	3	2	2	3	1	3	4	2	1	3	3	1
3	3	3	4	3	4	4	3	2	3	3	5	3	3	4	6	3	4	6	3	3	4	4	5	5	5	3	3	5	3	5	4	2	4	5	2
3	4	3	4	3	4	3	5	4	5	5	7	5	5	6	7	6	5	3	6	2	4	3	4	3	3	3	4	1	2	1	2	3	3	1	3
3	3	3	3	3	3	3	4	3	4	5	3	6	4	5	4	2	3	1	5	4	4	3	4	3	3	2	3	2	4	4	3	4	3	4	4
3	4	3	3	3	3	3	4	4	4	4	6	5	4	5	5	6	6	4	6	4	3	4	5	4	3	3	3	4	3	3	3	4	4	3	3
4	3	3	4	3	3	3	4	3	4	5	4	5	6	5	7	5	5	3	5	3	5	4	4	2	2	5	5	4	3	2	5	5	4	2	4
4	3	3	3	3	3	3	3	2	3	4	4	5	3	3	3	5	1	4	5	3	2	5	4	3	5	5	4	2	5	5	3	3	5	3	4
3	3	3	4	3	3	3	4	4	5	5	4	5	6	5	6	4	5	3	3	2	3	3	3	3	2	2	4	2	3	4	4	3	3	5	3
3	3	3	3	3	3	3	5	4	5	4	4	5	4	4	5	5	5	2	4	2	2	3	3	2	1	4	3	3	1	2	2	3	2	3	2
4	4	3	3	4	3	4	5	4	5	2	3	4	4	3	4	6	5	3	4	3	1	1	1	3	1	2	2	2	5	1	3	3	2	2	1
3	3	3	3	3	3	4	4	4	5	4	6	4	5	5	4	5	5	3	4	2	2	2	2	4	3	2	2	4	4	4	3	3	2	5	5
4	3	3	3	3	3	3	4	3	4	4	3	5	3	4	3	4	4	3	5	5	4	2	3	4	3	5	4	5	4	4	4	4	2	3	2
3	3	3	4	3	3	3	4	4	5	4	5	5	6	4	5	3	4	4	2	4	4	3	4	4	3	2	3	2	3	2	3	3	4	2	2
4	3	3	4	4	3	3	5	4	5	6	5	7	4	6	7	6	5	3	6	2	3	3	1	3	3	1	3	3	1	3	3	3	3	2	5
3	3	3	3	3	4	3	4	4	5	4	4	5	6	5	6	6	6	4	6	3	3	5	4	3	3	3	3	3	3	3	5	3	2	5	2
3	3	4	4	3	3	3	5	4	5	2	4	5	4	4	3	4	4	4	5	2	4	2	4	3	2	3	4	3	2	4	2	1	3	4	3
3	3	4	3	3	3	3	5	4	5	6	7	7	7	6	7	7	5	2	6	1	3	3	3	3	4	2	4	2	3	3	1	2	3	2	3
4	3	3	3	4	3	4	4	3	4	4	4	5	5	4	6	3	4	3	3	5	4	3	3	3	4	2	4	5	5	1	3	5	4	3	4
3	3	4	3	4	3	3	5	4	5	5	7	5	7	5	6	5	6	2	7	4	3	3	1	3	1	3	1	3	3	3	3	3	3	3	3
3	4	3	3	3	3	3	4	3	4	6	5	7	5	6	5	3	3	4	5	1	3	3	4	2	2	5	4	3	5	3	3	2	3	3	5
3	3	3	3	3	3	3	4	4	5	4	5	5	5	4	4	5	5	2	4	4	4	2	4	3	1	4	3	2	2	2	5	4	4	3	2
3	3	3	3	4	3	3	4	4	4	4	5	4	5	4	5	4	4	4	5	5	4	2	4	4	3	3	3	4	2	2	5	3	3	2	3
3	3	3	3	3	4	3	3	2	3	3	4	6	4	4	2	4	3	3	4	4	5	5	4	5	4	5	3	3	5	4	4	4	5	4	4
3	3	3	4	3	3	3	5	4	5	6	7	6	7	7	7	7	7	2	7	4	2	2	1	4	2	3	3	2	3	2	4	2	4	3	2
4	3	3	3	4	4	3	4	4	4	5	5	5	5	5	4	4	5	4	5	4	3	4	3	3	3	4	3	4	4	4	4	3	5	5	4
3	4	3	3	3	3	4	4	4	5	5	6	6	4	3	5	7	6	4	5	4	4	4	4	4	4	3	3	2	3	3	2	3	4	2	4
4	3	3	3	3	3	3	4	3	4	5	5	5	4	4	1	5	5	5	4	3	4	3	3	4	4	4	4	4	4	4	3	5	4	4	4
4	3	3	4	3	3	3	3	3	4	1	5	3	4	5	2	3	4	6	4	4	3	4	3	4	3	3	3	4	4	4	4	4	4	4	5
3	3	3	3	3	3	3	4	3	4	5	5	3	3	2	3	3	4	4	2	3	3	4	2	2	3	2	3	3	4	3	3	3	3	3	4
4	3	3	3	3	3	3	4	3	4	4	6	4	5	6	3	3	3	5	4	4	3	4	4	5	3	5	4	5	3	3	3	3	3	3	3
3	3	3	3	3	3	3	4	3	4	5	5	6	5	5	6	6	4	2	5	4	4	3	4	4	3	4	3	4	5	5	4	4	4	3	2
3	3	3	3	3	3	3	4	4	4	3	5	3	3	4	4	4	3	4	3	3	3	2	5	3	3	3	3	4	3	3	3	3	4	2	3
3	3	3	3	3	3	4	5	4	5	3	3	5	5	4	6	5	4	3	4	1	3	2	1	2	3	3	2	2	2	2	2	3	5	3	1
3	4	3	4	3	3	3	5	4	5	6	6	7	5	3	5	6	7	1	5	2	2	3	4	5	2	3	3	4	3	5	3	3	2	1	2
3	3	3	3	4	3	3	5	4	5	6	6	5	5	7	7	5	5	4	5	2	3	3	4	3	3	4	3	3	3	5	4	1	3	3	2
3	3	3	3	3	3	3	3	3	4	3	5	3	3	3	3	3	1	7	2	3	3	3	4	3	5	5	4	4	2	4	3	5	4	4	5
3	4	3	3	3	3	3	2	2	2	5	5	5	4	5	3	4	3	4	4	5	4	5	4	3	5	5	4	5	4	5	4	4	5	5	4
3	3	3	3	4	3	3	4	3	4	5	5	6	6	4	6	7	5	3	6	2	3	3	4	3	4	3	4	3	2	4	2	4	3	5	5
3	3	3	3	3	3	3	4	4	4	4	3	5	5	4	6	5	3	2	5	2	5	4	2	4	3	4	3	2	4	5	3	5	3	3	4
4	4	4	4	3	4	3	5	4	5	5	6	7	6	3	7	6	3	2	7	3	1	3	2	3	3	2	4	2	2	3	1	1	3	2	2
3	3	3	3	3	3	3	5	4	5	4	4	5	6	6	6	5	6	3	4	2	3	3	3	3	2	3	2	3	2	3	4	3	2	2	2
3	3	3	4	3	3	3	5	4	5	7	7	7	7	5	7	6	4	2	6	2	2	5	3	2	2	2	3	3	4	2	3	3	3	3	1
3	3	3	3	4	4	3	5	4	5	3	4	2	4	3	5	3	4	4	4	4	2	3	3	3	3	3	2	1	3	1	2	3	3	2	2
3	4	3	3	3	4	3	5	4	5	4	5	6	5	6	6	4	6	3	4	3	3	5	2	3	4	4	2	3	3	3	2	3	2	2	4
4	3	3	3	3	4	4	5	4	5	5	5	4	5	5	6	5	3	3	4	3	5	4	2	4	3	4	4	3	3	4	4	2	3	2	3
3	3	4	4	3	4	4	5	4	5	5	6	6	7	5	4	6	7	3	7	3	3	1	1	4	1	3	2	2	3	3	2	4	3	4	2
3	3	3	3	3	3	3	4	3	4	3	3	4	4	4	4	4	5	4	3	4	3	5	4	4	2	4	4	3	3	5	2	5	4	5	3
3	4	4	4	4	4	3	5	4	5	7	7	7	7	7	7	7	7	1	7	2	2	4	2	2	1	1	3	2	2	3	1	2	2	1	3
3	3	3	3	3	3	3	3	2	4	3	3	2	3	2	3	3	3	4	3	2	5	2	4	3	3	2	3	5	3	5	5	3	5	4	3
3	3	3	4	4	4	3	5	4	5	7	4	7	6	6	7	4	5	2	7	3	2	1	1	2	4	1	4	5	2	2	4	1	3	2	1
3	4	3	3	4	4	3	5	4	5	6	6	5	4	7	6	6	5	2	5	2	2	2	3	2	2	3	2	2	3	3	3	3	4	3	3
3	3	3	3	4	3	3	4	3	4	7	4	5	3	5	4	5	5	3	5	5	4	4	4	4	4	2	4	3	3	5	4	2	5	2	5
3	3	3	3	4	3	4	4	3	4	4	5	5	6	5	5	5	4	3	7	3	5	4	5	4	5	4	3	3	4	3	3	4	5	2	4
4	3	3	4	3	4	3	4	4	4	2	4	4	5	4	2	5	5	2	5	3	4	4	3	5	4	4	4	2	4	2	2	3	3	3	5
3	3	3	3	3	3	3	3	3	3	4	4	3	3	3	2	2	4	4	5	2	5	5	5	4	4	2	3	4	5	4	5	4	3	4	3
3	4	3	4	3	3	4	3	3	3	4	5	4	4	4	4	3	7	5	6	5	4	3	5	4	5	5	4	4	2	4	4	4	5	3	2
3	4	4	3	3	3	3	4	4	4	2	4	4	2	4	1	2	2	5	4	5	2	2	3	3	3	3	3	3	4	4	4	5	4	3	4
3	3	3	3	3	3	3	4	3	4	3	5	2	4	4	4	5	6	3	4	3	2	5	5	2	4	2	4	2	3	3	3	4	4	4	3
4	3	3	3	4	4	3	5	4	5	7	6	6	7	7	7	7	6	2	6	2	1	3	3	4	1	1	3	1	1	2	3	3	2	4	3
3	4	3	3	3	3	4	4	4	5	5	5	3	5	2	4	3	4	5	5	2	3	4	3	4	4	3	2	3	3	4	3	4	4	2	4
4	3	3	4	4	3	4	5	4	5	5	7	7	6	5	3	6	3	2	4	2	3	2	2	2	4	3	4	3	3	4	3	1	3	2	1
3	3	3	3	3	3	3	4	4	4	5	6	6	6	4	6	4	5	3	3	4	4	2	3	2	4	4	3	2	3	4	4	4	2	4	3
4	3	3	3	3	3	3	4	4	4	2	5	6	4	3	3	4	5	3	3	3	4	2	3	5	4	4	4	4	5	2	3	4	4	5	4
3	4	4	3	3	3	3	5	4	5	4	5	4	4	4	4	3	4	6	5	3	2	4	2	4	5	3	2	3	2	3	5	3	4	3	3
3	3	3	3	3	3	4	3	3	3	3	4	4	5	2	3	5	1	3	4	4	5	5	4	4	4	3	3	3	4	2	3	5	3	4	4
3	3	3	3	3	3	3	5	4	5	7	6	7	5	7	6	5	6	1	6	4	2	3	3	4	2	2	4	3	3	3	3	1	3	1	3
3	3	3	3	3	4	4	5	4	5	5	6	6	6	6	3	5	7	3	6	2	2	2	1	3	3	4	4	1	2	1	4	2	4	1	4
3	4	3	3	3	3	3	4	3	4	5	6	6	4	4	4	6	5	4	5	5	4	4	4	4	3	3	4	1	4	3	5	3	5	5	2
3	3	3	4	3	3	3	5	4	5	4	5	5	3	4	6	3	6	2	5	4	1	3	3	1	1	3	3	4	2	3	3	3	1	3	4
3	3	4	3	3	4	3	5	4	5	6	7	6	6	7	6	7	7	3	6	1	1	1	3	3	2	2	1	2	2	2	2	1	3	1	1
4	4	4	4	3	3	4	5	4	5	7	7	7	7	7	6	6	4	2	7	2	1	2	2	1	4	3	3	2	2	4	2	1	2	1	3
3	3	3	3	3	3	3	3	2	3	5	4	2	3	5	3	3	3	4	4	4	4	4	5	5	5	4	4	3	4	4	5	4	4	5	4
3	3	3	3	3	3	3	3	2	3	5	5	4	3	2	2	4	3	7	3	3	5	5	3	5	4	3	2	3	4	3	5	5	5	3	5
3	3	3	3	3	4	4	5	4	5	6	3	6	4	5	4	7	5	2	6	3	3	3	2	1	1	3	1	2	4	4	4	4	3	2	4
3	4	4	3	3	3	3	5	4	5	5	4	5	4	5	6	6	6	4	5	4	2	3	3	4	2	4	3	3	2	4	5	2	3	2	4
3	3	3	4	3	3	4	4	3	4	5	6	4	3	5	7	4	6	2	5	2	4	4	4	4	5	4	3	4	3	5	4	3	5	4	4
3	3	4	3	3	3	3	5	4	5	5	4	5	6	6	6	4	5	2	5	1	4	3	3	3	2	4	2	2	4	3	2	2	4	3	2
3	3	3	3	3	4	3	4	4	4	4	4	3	4	4	4	4	2	3	3	5	3	2	4	2	5	2	3	2	5	4	4	2	4	3	2
3	3	3	3	4	4	3	5	4	5	6	7	5	7	7	7	6	7	2	7	3	2	2	3	2	3	3	3	2	3	2	3	3	2	2	1
4	3	3	4	4	3	3	5	4	5	5	6	5	7	5	6	6	6	3	6	3	2	1	3	1	2	3	4	5	5	3	2	1	3	5	2
3	3	3	3	3	3	3	3	3	4	3	5	2	3	2	4	3	1	7	2	3	3	4	4	3	4	5	3	4	4	4	4	5	5	3	5
3	4	3	4	3	3	4	5	4	5	6	4	5	6	4	5	4	4	3	5	2	2	3	2	4	2	3	3	3	4	3	3	4	2	2	1
4	3	3	4	3	4	4	5	4	5	6	5	5	4	4	5	5	3	5	7	4	3	2	4	4	1	3	2	2	4	5	3	3	4	1	4
3	3	3	3	4	3	3	3	2	3	6	3	3	4	2	1	2	3	7	2	5	4	4	4	5	5	4	4	5	5	5	3	5	4	5	3
4	3	3	3	4	3	4	5	4	5	5	6	5	6	5	5	6	4	3	6	3	2	3	4	2	3	3	3	4	2	3	3	4	1	4	3
3	3	4	3	3	3	3	4	3	4	3	4	4	4	4	3	3	2	5	4	2	3	5	5	3	4	3	4	3	5	4	5	3	5	3	4
4	3	3	4	3	3	3	5	4	5	5	4	4	5	5	4	5	5	4	6	4	4	3	1	1	3	3	2	3	3	3	2	3	3	1	4
4	4	3	4	3	4	4	5	4	5	4	4	5	5	4	4	4	3	4	4	3	3	3	2	3	4	3	3	2	1	1	4	3	4	2	2
3	3	3	3	3	3	3	3	2	3	6	4	3	5	6	6	5	6	3	5	4	4	4	3	5	5	5	5	5	5	4	3	4	4	5	5
3	3	3	4	3	3	4	5	4	5	6	4	5	4	3	4	5	5	3	7	3	3	3	2	4	4	2	5	4	4	2	3	1	3	2	3
3	3	3	4	4	3	3	5	4	5	4	4	4	5	3	5	6	5	3	5	2	4	3	4	3	3	2	3	2	3	3	1	2	4	5	3
4	4	4	3	3	3	3	5	4	5	5	7	7	5	6	7	4	7	1	6	3	2	2	1	3	2	2	3	3	2	2	3	1	2	2	1
4	4	3	4	3	4	3	5	4	5	4	7	6	7	6	6	5	6	3	6	4	3	2	3	3	1	2	3	2	3	3	2	3	4	1	3
3	3	3	3	3	3	3	4	4	5	4	4	4	2	5	4	5	4	5	2	3	5	4	2	4	3	3	2	5	1	4	1	2	3	3	3
4	4	3	3	3	4	3	3	3	3	3	3	3	3	4	5	3	4	5	4	4	5	4	4	5	3	5	3	5	3	4	4	5	5	2	4
3	4	3	4	3	3	3	4	3	4	3	3	2	3	3	3	4	3	4	2	3	3	2	4	3	4	5	4	2	3	3	5	5	4	3	4
3	3	3	3	3	3	3	4	3	4	2	2	5	4	4	4	4	5	5	5	4	5	3	5	3	4	3	1	3	4	3	4	5	1	4	4
3	3	4	4	3	3	3	3	3	3	4	4	5	4	2	3	3	5	4	4	4	4	3	4	4	5	4	3	3	4	5	4	3	3	4	2
4	3	3	3	3	3	3	4	4	5	7	5	6	4	6	6	6	2	3	4	5	2	4	3	3	2	3	2	3	2	4	3	1	4	4	2
3	3	3	3	3	3	4	5	4	5	5	7	6	7	4	6	5	7	3	4	2	4	2	1	4	2	3	4	3	2	2	4	4	2	2	2
4	4	3	3	4	3	3	5	4	5	5	4	6	7	7	5	7	5	3	6	2	2	3	5	2	2	1	3	3	5	2	4	2	1	1	2
3	3	3	3	3	3	4	5	4	5	5	5	6	6	5	6	5	6	1	7	3	2	4	3	2	3	2	1	2	2	4	2	3	4	3	2
3	4	3	3	3	4	3	5	4	5	5	6	6	5	6	6	6	4	3	7	3	2	3	3	2	3	3	2	2	1	4	3	3	1	2	4
4	3	4	3	4	3	3	5	4	5	5	6	5	5	7	5	7	7	2	6	2	5	3	4	2	5	3	3	3	2	3	3	2	4	3	3
4	4	4	4	4	3	4	5	4	5	5	7	5	6	6	6	7	5	2	7	3	1	2	2	2	1	2	3	5	3	2	2	1	2	1	1
3	3	3	3	4	3	3	5	4	5	7	5	6	6	6	5	5	7	1	7	3	2	3	3	3	3	1	3	1	2	2	2	2	3	3	2
3	3	3	3	3	4	3	4	3	4	1	4	5	5	1	2	4	4	3	3	4	3	2	4	4	5	3	5	2	3	4	5	2	4	5	4
4	3	3	3	4	3	3	5	4	5	7	7	5	7	7	7	6	5	2	7	2	3	2	3	2	2	3	3	2	4	3	1	3	2	1	1
3	3	3	3	3	3	3	4	4	4	6	4	5	4	6	5	4	6	3	4	4	3	4	5	2	5	3	4	3	4	4	1	3	3	2	2
4	3	3	4	3	3	3	4	4	5	4	4	5	5	4	6	4	4	4	6	2	4	5	5	3	3	4	4	3	3	2	4	2	4	3	2
4	3	4	3	3	4	3	5	4	5	5	5	7	5	5	5	6	6	3	4	3	4	2	4	4	2	2	2	1	3	4	2	4	3	1	5
4	4	3	3	4	3	3	5	4	5	5	6	7	6	7	6	7	4	4	5	3	1	3	5	4	3	3	3	2	2	4	3	2	3	3	1
3	4	3	3	3	3	3	3	3	4	4	3	3	2	4	4	4	2	4	5	5	3	2	2	3	4	5	3	3	4	3	4	3	3	4	2
3	3	3	3	3	3	3	3	3	3	3	3	5	4	5	3	4	4	4	3	3	4	4	3	5	5	3	4	4	5	4	5	5	4	4	4
4	3	3	3	3	3	4	5	4	5	5	6	6	7	5	7	7	5	1	6	5	2	4	2	1	4	3	3	3	4	4	4	2	4	5	1
3	3	4	4	3	3	3	5	4	5	4	4	4	5	6	5	4	5	3	5	3	3	1	5	3	4	2	4	3	3	5	3	2	3	1	2
4	3	3	3	3	4	4	5	4	5	4	6	5	4	5	4	7	5	2	7	4	4	3	3	3	1	3	3	2	3	1	4	5	3	1	3
3	3	3	3	3	3	3	3	3	4	3	4	4	3	3	4	5	3	5	5	3	4	5	2	4	4	4	5	4	5	3	3	3	3	5	4
3	3	3	3	3	3	3	4	4	5	5	4	6	4	6	6	5	5	2	5	3	4	3	2	4	4	3	1	3	3	3	4	4	2	4	4
3	4	3	3	3	3	3	3	3	4	3	6	2	4	3	2	4	4	4	4	3	4	3	4	3	4	4	3	5	3	5	3	4	4	5	4
3	3	3	3	3	3	3	4	3	4	4	5	4	4	3	5	5	2	3	4	2	4	4	2	2	3	5	5	2	3	4	4	4	4	2	4
4	3	4	3	3	4	3	5	4	5	6	7	7	5	7	5	6	6	1	6	3	2	2	5	3	2	3	3	3	2	2	3	2	4	1	2
3	3	3	3	3	3	3	5	4	5	3	4	6	6	4	1	5	5	4	7	4	4	2	4	3	2	4	4	3	2	2	2	3	2	4	3
3	3	3	3	3	3	4	3	3	3	1	1	3	3	2	3	2	1	5	3	4	4	2	4	5	5	4	4	4	5	5	4	5	4	4	5
3	4	3	3	3	4	3	5	4	5	3	5	4	5	4	6	3	4	5	4	3	3	3	2	4	4	2	2	3	2	3	1	4	2	4	3
3	3	3	4	3	4	3	5	4	5	6	6	6	5	5	4	5	5	2	6	2	1	3	1	2	3	4	5	1	4	2	2	1	2	2	2
4	4	4	3	3	4	4	5	4	5	5	5	6	3	5	3	4	5	4	5	5	2	2	3	4	2	2	2	3	3	2	4	2	2	3	3
4	3	4	4	3	4	3	5	4	5	7	4	6	6	7	7	7	3	2	7	3	2	1	2	2	2	3	2	2	3	2	4	3	3	5	3
3	3	3	3	3	4	3	3	3	3	4	2	3	2	5	2	1	3	5	3	2	4	4	3	3	3	3	5	5	3	4	5	5	5	3	3
3	3	3	3	3	4	3	4	3	4	5	5	4	3	4	5	4	5	3	4	3	5	4	4	3	3	3	3	3	4	3	3	4	2	4	3
3	3	3	4	3	3	3	5	4	5	7	6	6	7	6	5	7	7	1	6	2	2	1	3	1	2	2	1	2	1	2	3	2	3	1	3
4	4	3	4	3	3	3	5	4	5	7	4	5	7	6	7	5	6	1	3	2	2	1	4	2	2	3	2	4	3	5	3	2	3	2	4
4	3	3	4	4	3	4	5	4	5	6	5	6	6	5	7	5	6	3	5	3	2	1	5	4	2	2	4	2	4	3	3	2	2	4	2
3	4	4	3	4	4	4	5	4	5	7	5	7	7	7	7	5	6	1	7	2	2	1	1	3	4	2	4	1	3	2	3	1	1	1	1
3	3	3	3	3	4	3	5	4	5	5	5	5	6	5	4	5	6	4	6	2	4	1	3	3	1	2	2	1	2	3	2	4	2	3	3
4	3	3	3	4	3	4	5	4	5	5	5	5	4	4	5	5	6	1	5	3	1	2	2	3	2	3	2	3	2	3	4	1	2	2	2
3	4	3	3	4	4	3	5	4	5	4	5	5	3	4	5	4	3	4	5	1	2	3	3	4	3	3	4	2	3	2	3	3	2	2	3
3	4	3	4	4	3	3	5	4	5	7	7	5	6	6	5	7	7	2	6	1	2	2	2	1	4	3	2	2	2	1	1	1	2	2	3
3	3	3	4	3	3	3	4	3	4	5	6	3	6	5	5	4	7	1	4	5	2	4	4	5	4	4	3	5	3	3	4	3	3	3	4
3	3	3	3	4	4	4	5	4	5	6	6	7	5	7	6	6	6	5	6	4	3	4	2	3	3	2	4	2	3	3	4	4	4	2	3
3	3	3	3	4	3	4	3	3	3	4	4	4	3	4	3	4	5	3	5	4	4	4	5	3	3	3	5	2	4	4	5	2	4	3	5
3	3	3	3	3	4	3	4	4	5	2	1	3	2	4	4	2	2	7	3	3	3	3	3	4	4	3	3	4	5	1	4	4	3	2	2
3	3	3	3	3	4	3	4	4	5	6	6	7	5	6	7	5	6	1	6	3	2	2	5	3	2	2	3	2	5	5	3	4	3	2	4
4	4	4	3	3	3	3	5	4	5	7	5	4	4	6	6	7	4	3	7	5	3	1	4	2	3	3	5	1	2	5	2	2	2	1	3
3	4	4	4	3	4	4	5	4	5	7	7	7	7	7	7	7	7	3	7	2	1	2	2	1	2	2	1	2	1	3	4	5	3	3	2
3	3	4	3	3	4	3	4	3	4	3	5	4	6	6	4	4	4	2	4	5	3	5	5	3	4	3	3	4	3	4	4	2	4	4	5
3	3	4	4	3	3	4	5	4	5	7	5	7	4	6	7	7	6	3	7	5	2	5	4	2	4	3	2	2	1	2	2	1	3	2	2
3	3	3	3	3	3	4	3	3	3	4	4	3	1	3	3	2	4	4	4	4	5	4	5	5	5	4	4	4	5	4	3	4	5	4	5
3	3	3	3	3	4	4	4	3	4	5	3	4	4	5	4	4	6	4	4	4	4	4	5	4	4	5	3	3	2	4	2	3	4	5	4
3	3	4	4	4	4	3	5	4	5	5	4	4	3	4	4	5	4	4	7	2	3	3	1	2	4	2	3	1	1	4	1	2	4	2	4
3	3	3	3	3	3	3	4	3	4	5	4	5	7	4	6	3	3	6	4	3	5	5	4	5	5	5	4	2	5	5	3	5	2	4	5
3	3	3	3	3	3	3	3	2	3	1	3	3	1	2	3	1	2	6	2	4	4	3	3	5	5	4	4	1	5	3	3	3	3	5	5
3	3	3	3	3	3	4	4	3	4	3	4	7	4	3	3	4	4	5	5	4	3	5	3	3	4	4	3	4	3	3	3	2	5	4	4
3	3	3	3	3	4	3	4	4	5	7	5	6	5	7	7	6	7	3	7	2	3	5	3	2	2	4	3	2	3	4	4	2	3	4	4
3	3	3	3	3	3	3	4	3	4	4	4	6	3	4	4	4	4	3	5	5	3	2	4	4	1	2	4	4	2	4	5	5	4	4	5
3	3	3	3	4	3	4	5	4	5	5	6	6	6	7	7	7	6	5	6	2	2	2	2	2	3	2	2	4	2	1	1	3	4	3	3
4	3	3	3	3	3	3	5	4	5	6	6	4	5	4	6	3	5	3	4	1	3	5	3	2	4	3	3	3	3	2	5	3	3	2	2
3	3	3	3	3	3	3	3	2	3	3	2	1	3	3	5	4	3	6	5	4	3	5	5	5	3	3	3	4	5	4	4	4	5	3	5
3	4	3	4	3	4	3	5	4	5	6	7	6	7	6	7	7	7	1	6	1	3	2	3	2	3	2	1	3	3	2	2	2	3	3	2
3	4	3	3	4	3	4	5	4	5	7	7	5	6	6	5	5	7	3	6	3	4	3	3	5	2	3	3	5	1	3	2	3	4	3	3
3	3	3	4	4	3	3	4	3	4	5	4	5	4	5	4	5	3	4	4	4	4	5	5	4	4	4	4	2	4	5	3	4	4	4	4
3	4	3	3	4	3	4	5	4	5	6	5	5	7	3	6	5	6	4	6	3	1	3	3	2	2	1	2	2	4	2	4	1	3	2	1
3	3	3	3	3	3	3	3	3	3	4	3	3	4	4	3	4	4	6	3	5	4	5	5	5	3	3	3	5	4	4	3	2	3	3	4
3	3	3	3	3	3	3	5	4	5	5	4	7	7	4	3	6	5	1	6	2	2	3	3	3	3	3	3	3	1	2	3	3	3	2	3
4	3	3	3	4	4	3	5	4	5	5	6	7	5	6	5	5	5	2	5	2	4	3	2	2	2	3	3	4	2	3	2	4	3	2	3
3	4	3	3	3	3	3	4	3	4	7	6	4	3	7	6	6	7	3	5	4	3	3	4	3	5	4	4	3	3	4	2	3	4	3	4
4	3	3	4	3	3	3	5	4	5	6	7	6	5	7	7	6	7	1	6	2	3	1	1	2	2	2	2	1	1	2	1	3	1	2	2
3	3	4	4	3	3	4	5	4	5	7	7	7	7	7	7	7	7	1	5	1	3	1	2	3	1	2	3	4	2	1	3	1	2	4	2
3	3	3	4	4	3	3	4	3	4	4	7	7	5	4	6	5	6	2	4	4	5	4	4	5	3	3	4	4	3	5	2	4	4	5	4
4	3	3	4	4	4	3	5	4	5	7	7	5	6	5	6	5	5	2	5	3	3	4	3	2	4	3	2	4	3	5	2	2	5	4	4
4	3	4	3	3	3	3	3	3	3	4	4	3	4	3	2	1	6	5	4	3	3	2	3	4	3	3	4	5	4	4	5	2	3	5	5
3	3	3	3	3	3	4	4	3	4	5	3	5	5	4	4	6	4	4	4	4	5	5	3	5	4	1	3	5	3	5	4	3	4	2	3
4	3	3	4	4	4	4	5	4	5	7	7	7	5	7	7	7	6	1	6	2	1	1	2	2	1	2	2	2	3	2	2	1	4	3	3
3	4	4	3	3	3	4	5	4	5	4	6	3	5	6	1	5	5	2	6	4	3	2	2	4	2	2	4	3	3	1	2	2	1	3	4
3	3	3	3	3	3	4	3	2	3	4	3	1	3	4	4	2	2	5	4	3	4	4	5	2	4	5	4	4	3	4	3	4	3	3	4
4	3	3	3	3	3	3	5	4	5	5	7	7	6	6	7	7	7	1	7	5	3	1	4	2	5	3	3	2	3	2	1	3	3	2	2
4	4	4	4	3	3	3	5	4	5	6	7	6	5	6	7	7	5	1	7	1	3	3	3	2	2	3	4	3	3	3	2	1	5	2	3
3	3	3	4	3	3	3	5	4	5	5	6	7	6	6	7	7	5	2	6	2	2	2	4	3	3	2	3	2	2	4	3	3	1	2	1
3	3	3	4	3	4	3	3	2	3	2	3	3	4	4	4	5	3	3	4	3	3	2	4	3	4	5	4	5	4	3	4	4	4	3	4
3	3	3	3	3	4	3	4	3	4	3	6	4	3	4	3	4	3	3	5	4	2	4	4	4	5	4	4	5	4	4	5	3	4	2	4
3	3	3	4	3	4	3	5	4	5	6	5	7	5	6	5	7	7	1	7	2	2	3	2	3	4	2	2	1	2	3	4	1	3	1	2
4	3	3	3	3	3	4	5	4	4	4	4	3	4	6	4	5	4	1	7	3	4	5	3	3	3	3	4	4	2	5	4	3	5	4	2
3	3	3	3	4	3	4	5	4	5	3	3	7	3	5	2	4	4	2	6	3	2	3	3	3	2	2	5	3	2	4	2	4	2	1	3
3	4	4	4	3	3	3	5	4	5	4	5	4	4	3	4	4	4	4	4	4	1	3	2	3	1	3	2	4	4	2	3	3	3	5	2
4	3	3	4	3	3	4	4	4	4	4	5	3	4	4	5	4	5	4	3	4	4	4	4	3	4	3	3	5	3	2	5	5	2	3	4
3	3	3	3	3	4	4	5	4	5	5	6	5	5	6	7	6	7	4	6	4	1	1	2	3	4	3	2	3	4	4	2	2	3	1	2
3	3	4	3	3	4	4	1	1	2	1	3	3	1	3	2	1	3	4	3	2	5	4	4	3	5	4	3	5	4	4	4	4	5	5	4
4	3	3	3	3	3	4	3	2	3	5	6	5	5	5	4	5	4	3	2	2	4	4	4	3	4	5	5	3	4	3	5	3	5	4	3
3	3	4	3	3	3	3	4	3	4	4	4	3	5	5	5	2	4	4	3	4	5	4	4	4	4	3	3	3	2	5	2	3	5	3	4
3	3	3	3	3	3	3	4	3	4	4	3	3	4	4	4	4	6	5	3	4	3	3	4	2	5	2	4	5	5	3	4	5	5	3	3
3	4	3	3	4	4	4	5	4	5	5	4	7	6	6	6	7	5	3	5	2	1	3	1	2	2	2	2	3	5	4	2	2	2	2	2
3	3	3	3	3	4	3	4	3	4	5	5	4	5	4	5	6	3	1	3	4	4	3	3	4	1	3	3	5	3	3	3	3	4	5	4
3	3	4	3	3	3	3	4	3	4	2	2	2	3	4	4	3	6	4	4	5	3	4	3	4	5	3	3	4	5	3	5	4	4	1	5
4	3	3	3	3	3	3	5	4	5	4	5	5	4	4	5	6	5	4	6	4	4	3	4	5	2	2	4	3	2	3	2	2	3	3	3
4	4	3	3	4	4	3	5	4	5	6	5	5	5	6	7	6	5	4	5	2	3	4	4	3	2	5	3	3	3	3	3	3	3	4	4
3	3	4	3	4	3	3	3	2	3	4	3	5	3	2	4	5	3	4	2	4	4	4	4	4	5	4	3	1	3	4	5	4	5	3	3
3	3	3	3	3	4	3	5	4	5	5	7	5	6	6	5	6	5	3	6	3	2	4	3	3	2	3	4	3	3	4	1	3	2	3	2
4	4	3	3	4	3	3	4	4	4	4	3	4	5	3	4	5	5	4	3	2	2	4	2	2	4	3	3	1	3	3	4	3	4	4	2
3	3	3	3	4	3	3	3	2	3	2	1	2	1	3	3	2	2	4	1	3	4	4	5	5	5	4	5	4	4	4	4	3	5	5	4
4	3	3	4	3	4	3	5	4	5	6	4	4	5	5	3	4	5	2	6	4	4	2	3	2	2	2	3	2	4	4	1	4	5	3	2
3	4	3	3	3	3	3	5	4	5	6	6	7	5	7	6	7	5	3	7	1	2	3	4	4	3	2	1	1	4	3	2	4	2	3	4
3	3	3	3	3	3	3	4	4	5	4	5	4	4	6	6	5	4	4	4	2	4	3	3	4	3	3	3	5	3	3	4	4	4	5	4
3	3	3	3	3	4	3	4	3	4	5	3	3	5	3	4	3	3	4	4	2	2	4	3	4	4	4	5	5	5	4	4	2	4	4	3
3	4	4	3	3	3	3	4	3	4	5	6	6	6	6	4	4	5	1	4	5	2	4	2	3	3	4	5	3	5	4	3	3	5	3	3
3	3	4	4	4	3	3	5	4	5	6	5	7	6	7	7	6	7	3	7	2	2	3	3	2	2	4	2	5	4	2	2	3	4	2	3
3	3	4	3	3	4	3	5	4	5	5	5	5	4	7	5	6	6	2	5	4	3	3	2	2	2	3	3	4	3	3	1	1	3	3	4
3	3	4	4	4	4	3	5	4	5	5	5	4	5	4	5	5	6	4	3	3	3	4	4	1	2	3	3	3	3	2	2	2	3	4	4
3	3	3	3	3	3	3	4	4	4	6	5	7	3	5	6	6	6	1	4	5	4	4	4	3	3	4	5	2	3	3	2	2	4	4	4
4	4	4	4	3	3	3	5	4	5	5	5	5	6	5	6	7	5	2	6	3	4	2	3	2	1	3	2	3	5	3	3	2	3	2	4
3	4	3	3	3	3	3	3	2	3	2	2	3	2	3	2	3	3	5	1	5	3	4	5	5	4	4	3	3	5	4	3	4	5	4	5
3	3	3	3	3	3	4	5	4	5	5	4	6	5	4	5	4	4	5	4	3	4	3	5	2	3	4	4	2	3	2	5	3	2	1	2
4	3	3	3	3	3	3	5	4	5	6	3	4	5	4	5	4	4	5	5	2	4	5	2	5	2	5	4	3	3	3	3	2	5	3	2
4	3	4	3	3	4	4	5	4	5	6	4	4	4	6	6	4	4	6	4	3	4	1	2	2	3	4	3	2	3	2	1	3	1	5	2
3	3	4	3	3	3	4	4	4	5	3	3	3	4	3	4	3	3	4	2	3	2	4	5	3	3	4	4	5	5	2	3	3	2	4	2
3	4	3	3	3	3	4	4	4	4	4	4	4	7	5	4	5	4	2	5	3	2	5	3	2	3	1	2	3	3	2	4	4	4	1	4
3	3	3	3	3	3	3	5	4	5	4	6	6	5	4	5	5	7	2	6	3	2	3	3	3	3	4	1	2	3	3	3	1	2	3	4
3	3	3	3	3	3	3	4	4	4	4	3	3	5	4	4	4	5	5	2	5	3	3	5	3	3	5	2	4	3	3	2	3	3	3	3
3	3	3	4	3	4	3	5	4	5	6	6	6	3	6	4	4	6	2	6	3	4	1	3	3	2	5	4	3	1	3	2	5	4	2	5
3	3	3	4	3	3	3	4	3	4	4	4	4	5	5	5	4	4	2	5	4	3	5	4	4	5	4	3	5	4	3	4	3	4	2	4
3	3	3	4	3	4	3	3	3	4	4	4	5	4	6	3	6	5	4	5	4	4	3	3	5	3	3	5	4	5	2	4	3	5	4	4
4	3	3	3	3	3	4	5	4	5	6	6	7	6	5	6	6	7	1	6	1	2	2	4	1	3	2	2	1	3	2	3	2	2	4	1
3	3	3	3	4	3	3	4	4	5	6	4	3	5	3	5	3	6	4	4	3	3	3	3	3	5	2	3	3	2	3	3	4	4	2	4
3	4	4	3	3	4	3	5	4	5	5	6	5	5	5	5	6	5	3	6	3	2	4	2	3	2	3	2	2	4	3	2	3	3	2	2
3	4	3	4	3	3	3	5	4	5	4	3	5	3	6	5	4	5	2	5	1	3	3	3	1	3	2	2	3	1	1	1	1	2	2	3
4	3	3	3	3	3	3	5	4	5	4	6	5	7	6	6	5	6	4	6	1	2	2	3	5	5	4	1	2	2	1	4	3	3	4	4
3	3	3	3	3	3	3	4	4	5	4	5	6	4	4	5	5	4	4	7	4	1	3	3	5	2	3	3	3	2	5	5	3	4	3	3
3	3	3	4	4	3	4	5	4	5	5	4	4	3	5	5	3	2	4	3	4	3	3	3	3	4	2	2	3	2	3	3	3	4	2	3
4	3	3	3	4	4	4	5	4	5	7	6	7	7	7	6	6	5	2	6	2	3	2	2	1	2	2	1	3	2	1	3	2	2	2	2
4	4	3	3	3	3	3	5	4	5	5	7	6	6	7	5	5	5	4	5	3	2	3	2	2	2	2	3	2	4	3	2	3	2	4	4
3	3	3	3	4	4	3	4	3	4	1	1	3	3	5	4	2	2	4	2	5	4	3	3	4	4	3	4	1	3	3	4	3	5	2	5
4	4	4	4	4	4	4	5	4	5	5	7	6	6	5	7	7	7	3	7	3	2	1	2	3	2	1	2	1	3	2	2	3	2	2	2
3	4	3	3	3	4	3	4	4	4	5	5	4	6	6	6	5	3	5	3	2	2	4	3	2	5	4	2	4	4	3	4	3	2	3	4
4	4	3	4	3	4	4	5	4	5	7	7	6	7	7	7	7	6	1	7	2	2	2	1	1	2	1	4	3	2	1	2	2	2	2	1
3	4	3	4	4	3	3	5	4	5	6	4	5	4	5	6	4	4	3	7	5	3	3	2	3	4	3	3	3	1	3	5	4	4	2	3
3	3	3	4	3	3	3	4	3	4	3	3	5	2	5	5	4	4	2	4	3	2	3	3	2	3	3	1	5	5	5	4	4	2	2	3
3	4	4	4	3	3	3	5	4	5	7	6	7	7	6	7	7	7	1	7	2	3	2	3	2	2	1	2	2	1	3	3	1	2	3	2
3	3	3	3	3	4	3	5	4	5	4	6	4	6	5	4	7	5	3	6	4	1	2	3	3	2	3	2	3	1	3	3	1	3	1	3
3	4	3	3	3	4	3	5	4	5	6	6	7	5	6	4	5	6	1	6	3	2	2	5	3	2	4	2	3	3	3	1	4	3	5	1
4	4	3	3	4	3	4	5	4	5	4	6	5	4	4	4	4	5	2	6	3	2	2	2	2	4	4	4	4	3	2	3	2	2	3	3
3	3	3	3	3	4	3	4	4	4	4	1	4	3	2	3	3	2	5	2	4	5	3	4	3	4	3	3	5	4	3	4	3	4	4	3
4	4	3	4	4	3	3	5	4	5	4	4	7	5	5	3	3	5	3	3	2	1	4	3	3	3	4	3	2	1	3	4	4	2	3	3
3	3	3	3	3	3	3	4	3	4	4	5	5	5	4	4	6	3	3	4	5	4	4	4	3	3	2	3	4	2	5	4	3	4	5	3
3	3	4	4	4	3	3	5	4	5	6	6	6	6	4	6	5	5	5	6	2	3	3	3	3	4	4	4	2	3	4	2	2	3	4	4
3	3	4	3	3	3	3	4	4	4	4	3	5	5	5	1	4	3	1	4	4	2	3	3	4	4	3	3	5	4	4	3	2	5	5	4
3	3	3	3	3	4	3	5	4	5	3	4	4	4	5	3	4	4	3	5	3	3	1	3	4	3	4	3	3	4	3	2	5	3	4	2
3	3	3	4	3	4	3	5	4	5	7	6	4	5	6	7	6	7	2	5	5	3	2	1	3	4	3	3	3	4	3	4	4	2	4	2
3	4	3	4	3	3	4	4	3	3	4	3	3	4	3	5	2	6	6	5	3	4	3	3	4	3	2	3	2	4	4	4	4	3	3	3
4	4	4	3	3	3	4	5	4	5	6	7	6	7	4	7	7	5	1	7	4	2	2	1	2	4	3	1	2	1	2	2	1	1	2	3
3	3	3	3	3	3	3	3	3	4	2	6	4	2	2	2	2	4	5	2	3	4	5	4	4	3	4	2	4	3	4	5	2	3	4	4
3	3	3	3	3	4	3	3	3	3	4	2	4	4	4	4	4	5	6	1	4	4	4	5	5	4	4	5	3	4	3	5	5	3	4	2
4	3	3	3	3	4	3	5	4	5	7	7	6	5	7	7	5	7	3	6	4	3	1	1	2	2	2	3	3	2	2	3	3	1	3	2
4	3	3	3	4	3	3	5	4	5	6	7	4	7	6	5	7	6	3	7	1	1	2	1	3	1	1	3	1	3	1	4	2	2	1	2
3	4	3	3	4	3	3	5	4	5	6	6	7	5	6	7	6	4	2	6	4	2	2	1	3	2	3	4	3	3	3	2	1	3	2	4
3	4	4	3	4	3	3	5	4	5	6	7	6	6	6	6	6	6	2	6	3	3	4	4	2	3	3	2	2	1	2	4	4	1	3	4
3	3	3	3	3	4	3	4	4	4	4	5	5	4	4	5	6	5	4	5	4	3	1	4	3	4	4	3	3	3	5	2	5	3	1	3
3	3	3	3	3	3	3	4	3	4	5	3	5	6	6	6	3	6	2	5	4	4	3	4	3	3	4	2	3	5	4	5	4	4	5	4
3	3	3	3	4	3	3	5	4	5	4	3	5	4	5	5	5	5	3	3	3	5	4	4	3	3	3	5	3	4	4	3	2	3	5	1
4	3	3	3	4	4	3	4	3	4	5	3	3	4	4	4	4	3	4	4	3	4	2	5	4	3	5	3	4	4	5	3	5	2	3	1
3	3	3	3	4	3	4	5	4	5	4	4	4	5	4	5	4	4	3	3	3	3	3	1	3	2	3	4	3	4	3	1	3	3	4	2
3	3	3	3	3	3	4	4	3	4	6	5	7	5	4	4	4	2	3	3	2	4	3	3	4	4	3	3	3	5	4	3	5	4	4	5
3	3	3	3	3	3	3	3	3	4	3	3	2	3	5	4	2	4	4	4	2	4	5	5	3	3	3	4	4	4	3	3	3	4	3	4
3	3	3	3	3	3	3	3	3	4	3	3	5	6	3	4	6	4	3	4	4	4	4	1	5	5	3	5	4	2	3	4	5	5	5	3
4	3	3	3	3	3	3	5	4	5	3	3	5	5	4	5	6	5	4	4	4	5	3	3	3	3	3	3	4	4	4	3	2	2	5	4
3	4	3	3	3	3	3	3	3	3	3	1	3	2	3	5	5	4	5	5	5	4	5	5	4	3	5	4	4	5	4	3	3	5	4	5
3	3	3	3	4	3	3	3	3	3	4	1	4	2	4	3	5	2	4	5	5	5	4	4	4	4	4	5	4	3	3	5	5	4	3	3
4	4	4	3	3	4	4	5	4	5	7	7	5	4	6	7	5	5	1	7	1	5	1	3	3	2	4	1	1	3	2	1	2	3	1	2
3	4	3	3	3	3	3	5	4	5	6	5	7	5	6	5	5	6	2	6	3	3	2	1	3	1	4	2	2	2	3	3	3	2	2	2
3	4	4	3	4	3	4	5	4	5	5	5	4	6	4	5	6	4	3	7	2	2	1	3	1	4	3	2	2	1	3	3	2	2	3	3
4	3	4	3	3	3	3	4	3	4	4	2	3	4	5	6	5	5	4	6	4	3	3	3	3	5	4	5	5	4	3	4	3	2	5	3
3	3	4	4	4	3	3	5	4	5	5	4	5	6	7	4	6	6	3	6	4	2	1	3	4	2	2	2	2	4	3	3	2	1	5	5
3	4	3	3	3	3	3	3	2	3	4	4	2	4	1	3	2	2	6	3	5	4	5	3	4	5	5	5	3	4	2	3	4	5	3	4
3	3	3	3	3	4	3	3	3	4	5	4	4	4	3	3	3	3	3	5	5	5	4	5	3	5	3	2	4	4	4	3	3	3	5	4
4	3	3	3	4	3	3	4	3	4	6	5	5	2	6	6	6	4	5	4	2	4	4	4	3	4	5	5	3	2	3	3	5	5	3	4
3	4	3	3	3	3	4	4	4	5	5	4	5	5	7	4	3	4	2	5	3	3	3	4	3	4	2	4	3	4	4	3	3	3	4	2
4	4	3	3	4	4	3	5	4	5	7	5	5	6	7	6	5	6	1	7	4	2	3	4	2	3	3	1	2	2	2	2	4	3	2	3
4	4	3	3	4	3	4	5	4	5	4	6	6	7	6	5	7	6	1	6	4	2	3	1	3	4	3	2	2	2	3	3	1	2	1	1
4	3	3	3	3	3	3	5	4	5	4	6	5	5	5	7	7	6	3	5	3	1	4	3	3	2	4	3	2	4	4	3	3	1	3	5
3	3	4	3	3	3	4	4	3	4	3	3	5	4	3	2	2	2	3	5	3	3	3	3	4	4	3	4	3	2	5	4	4	2	4	4
3	3	3	4	3	4	3	4	4	4	5	7	6	7	7	7	6	5	3	5	5	3	4	3	5	4	3	5	3	3	1	4	4	2	4	3
3	3	3	3	3	3	3	4	3	4	5	6	5	7	6	6	5	6	3	5	4	5	3	4	3	2	5	3	2	2	3	3	4	5	3	3
3	3	3	3	3	3	3	5	4	5	3	4	7	5	6	7	6	7	2	3	4	4	3	3	2	2	3	3	4	3	1	4	4	4	3	4
3	3	3	3	3	3	3	4	3	4	3	4	3	3	4	4	5	3	6	2	3	3	4	5	4	2	3	4	3	2	4	4	3	5	2	4
3	4	4	3	3	3	4	5	4	5	5	7	5	6	4	4	3	6	4	6	3	1	1	4	1	2	4	2	3	3	2	2	3	1	3	1
4	3	4	3	3	3	3	4	3	4	2	5	3	3	5	3	2	3	4	5	4	2	2	4	4	3	4	5	3	4	3	3	3	2	3	4
4	3	4	4	3	3	3	5	4	5	4	4	6	6	6	4	6	4	4	4	1	4	2	1	3	1	3	3	4	5	3	4	2	3	3	4
3	3	3	4	4	4	4	5	4	5	6	6	7	7	5	4	6	6	3	6	2	1	2	2	4	4	4	1	3	3	2	3	3	2	2	1
3	3	3	3	3	4	3	4	3	4	3	5	6	5	4	6	3	4	4	4	3	5	3	5	4	4	3	4	2	3	5	4	4	4	3	4
3	3	4	3	3	3	3	5	4	5	7	6	7	5	7	6	7	6	3	6	4	3	4	2	2	2	2	4	5	4	3	4	1	2	2	2
3	4	4	4	3	4	3	5	4	5	5	5	6	5	5	6	6	4	3	5	2	2	4	4	3	3	3	3	2	4	3	3	4	2	2	4
3	3	3	3	3	3	4	5	4	5	6	5	5	7	6	6	3	6	4	6	3	2	4	3	4	3	3	4	2	4	3	3	4	1	2	2
4	3	3	3	3	3	3	5	4	5	5	5	7	7	5	7	4	5	1	6	1	4	3	1	4	1	2	2	2	1	3	2	2	2	3	2
3	3	4	3	3	4	4	4	4	5	7	7	5	7	5	5	7	6	1	7	4	4	3	2	2	3	4	4	4	2	2	3	2	4	4	4
3	3	3	3	3	4	3	4	3	4	5	5	4	5	5	6	7	4	3	7	3	4	4	3	5	5	4	2	2	3	4	4	5	3	3	3
3	3	3	3	4	3	3	3	3	3	5	5	4	4	4	3	5	4	3	5	4	4	4	3	5	5	4	3	4	5	3	5	4	4	4	4
3	3	4	3	3	3	4	5	4	5	5	5	7	5	5	6	3	6	1	6	3	3	3	2	4	3	3	3	1	4	2	4	3	2	3	3
4	4	3	3	3	4	3	5	4	5	5	6	4	4	4	4	2	4	5	4	4	4	4	2	4	3	2	4	3	4	4	2	2	2	4	3
3	4	3	4	4	4	4	5	4	5	7	7	6	7	6	6	7	7	3	6	3	3	2	2	2	3	1	3	3	1	2	3	3	2	2	1
4	4	3	3	3	3	4	5	4	5	7	6	7	6	7	7	7	7	1	6	5	2	2	4	4	3	1	4	2	3	3	2	2	3	3	2
4	4	4	3	4	4	4	5	4	5	5	5	7	7	7	6	6	6	4	7	3	3	3	3	2	3	4	1	4	1	3	2	4	4	4	3
3	3	3	3	3	3	3	4	4	4	4	4	5	5	4	4	3	5	4	3	5	4	3	4	3	5	3	5	2	2	3	4	5	5	3	1
3	4	3	3	4	4	4	5	4	5	4	4	4	6	5	5	6	5	2	3	4	5	4	3	3	3	4	2	2	3	3	4	3	4	4	3
4	3	4	3	3	3	3	4	4	5	5	4	4	6	5	3	5	4	2	4	3	4	3	2	3	4	3	2	2	3	3	2	3	3	2	3
4	3	4	4	3	4	3	5	4	5	6	6	6	6	6	4	6	5	4	6	3	4	5	4	2	3	4	3	4	3	2	3	3	4	4	3
3	4	3	3	3	3	3	4	4	4	6	4	5	5	6	4	4	5	4	6	4	4	5	3	2	4	2	2	3	3	4	2	4	4	3	4
3	3	4	3	3	3	4	4	3	4	6	3	6	5	2	4	6	6	3	5	4	2	3	3	3	2	5	5	3	4	3	5	3	4	3	3
3	3	3	4	3	3	3	4	3	4	2	4	4	5	3	3	3	5	4	4	4	5	5	4	3	5	4	1	3	4	4	3	3	5	2	3
3	3	3	3	4	3	3	2	2	2	3	2	3	3	2	3	2	4	4	4	4	4	4	5	5	5	3	3	4	5	4	4	5	4	5	3
3	3	3	3	4	3	3	4	3	4	3	2	4	2	2	3	2	3	4	4	5	5	4	3	5	4	1	5	3	3	2	3	4	4	3	3
3	3	3	3	3	3	3	4	4	4	6	6	5	5	6	5	4	5	3	3	5	2	5	2	5	4	4	4	2	2	3	3	4	3	4	3
3	3	3	3	3	4	4	4	3	4	2	3	4	3	2	3	3	5	5	3	4	2	3	4	3	4	4	1	5	4	3	1	4	3	4	5
3	3	4	3	3	3	3	4	4	4	5	4	4	4	3	4	2	4	3	3	5	4	3	4	3	2	3	3	4	4	3	2	3	3	3	3
3	3	4	3	4	3	3	5	4	5	5	5	7	7	6	6	5	7	2	7	4	4	3	2	3	1	3	1	3	2	1	2	3	4	4	3
4	3	4	3	3	3	3	5	4	5	4	6	6	5	5	4	4	6	3	5	4	3	2	2	1	3	3	3	3	2	4	2	3	2	3	3
3	3	4	3	3	3	3	4	3	4	3	5	3	5	3	3	5	5	5	3	4	3	1	2	3	2	4	4	4	4	5	3	5	4	3	5
4	4	3	3	3	3	3	3	3	4	2	3	4	4	5	3	3	3	4	4	5	4	5	4	2	5	5	4	3	3	3	3	2	4	3	4
3	3	3	4	4	3	4	5	4	5	4	4	7	4	6	4	5	7	5	4	3	2	3	5	4	2	1	3	2	2	2	2	3	1	3	2
3	3	3	3	4	3	3	4	3	4	4	4	4	3	4	2	5	6	3	2	3	5	4	5	3	4	4	3	5	4	4	3	4	5	4	4
3	3	3	3	4	3	3	5	4	5	7	7	6	6	7	7	6	7	3	7	2	2	3	3	3	1	3	2	3	3	4	2	1	1	3	1
3	4	3	3	3	4	3	5	4	5	3	4	6	4	5	3	6	3	5	3	2	4	5	2	2	3	2	4	1	2	5	3	3	2	3	3
4	4	3	3	3	3	3	4	3	4	4	3	4	6	4	6	4	5	6	4	4	2	5	4	4	4	4	3	3	4	3	4	4	4	4	4
3	4	4	4	3	3	3	3	2	3	2	3	1	3	2	3	5	1	6	3	5	5	3	4	4	4	3	4	5	4	2	2	4	5	5	5
4	3	4	3	4	3	3	5	4	5	6	5	4	5	5	3	7	5	4	5	3	1	3	2	3	4	3	4	3	1	1	3	3	3	1	3
4	3	3	3	4	3	3	4	4	5	3	3	5	4	2	4	4	4	4	3	2	2	4	3	3	5	3	2	4	3	1	2	3	4	5	3
4	4	3	3	4	3	4	5	4	5	5	6	6	5	4	6	6	5	4	6	3	5	4	4	3	3	2	4	1	2	3	1	2	4	3	4
3	3	3	3	3	3	3	2	2	3	3	4	4	3	5	4	4	5	5	4	4	4	2	4	4	4	4	5	4	5	4	5	5	3	2	4
3	3	3	3	3	3	3	4	3	4	2	5	5	5	3	4	5	4	5	5	5	3	3	4	4	3	2	3	5	5	4	4	4	5	5	3
3	3	3	3	4	4	3	5	4	5	3	5	5	6	4	4	5	4	5	7	4	2	2	3	3	3	2	4	2	4	4	4	3	4	4	3
3	3	3	3	4	3	3	4	4	5	4	4	4	4	5	3	6	5	3	3	2	3	4	4	2	3	4	1	5	2	5	3	2	3	3	2
3	4	4	4	3	3	3	4	4	5	5	4	5	4	5	3	5	5	4	3	2	3	2	4	5	4	3	3	3	2	4	3	3	1	5	2
3	3	3	3	4	3	4	5	4	5	1	6	4	4	2	3	5	2	4	4	3	4	5	2	2	3	2	2	3	2	4	5	3	4	2	3
3	3	3	3	3	3	3	4	3	4	5	2	5	5	5	4	3	6	3	5	3	4	5	3	4	4	4	4	3	4	2	4	4	4	3	2
3	3	3	3	4	3	3	4	3	4	4	2	3	5	3	4	4	4	4	4	3	2	3	5	4	5	2	4	3	3	3	3	3	3	5	3
3	3	3	3	3	3	3	4	3	4	1	3	2	4	3	2	4	4	5	4	3	4	2	3	2	5	2	3	3	2	5	3	3	3	4	2
4	4	4	3	3	3	3	5	4	5	5	5	4	4	5	6	4	6	2	4	2	3	2	4	3	2	3	2	1	5	2	3	3	5	4	3
3	4	4	4	3	3	4	5	4	5	6	4	5	4	3	5	5	4	4	4	4	3	3	3	3	3	2	3	2	3	4	2	1	2	3	2
3	3	3	3	3	3	3	3	2	3	3	4	3	4	3	6	4	4	5	5	3	4	5	5	4	3	3	4	3	4	4	5	5	4	3	5
3	4	3	3	3	3	4	3	2	3	3	5	3	4	4	3	6	4	4	3	4	3	4	4	4	5	4	3	5	4	5	4	5	4	4	4
4	3	4	4	3	3	3	5	4	5	7	6	6	5	7	7	6	6	3	3	1	2	1	3	3	4	4	2	1	4	2	1	3	3	3	1
3	4	3	4	4	4	4	5	4	5	7	7	7	7	7	7	7	7	1	6	1	4	3	3	2	2	2	2	2	2	3	4	3	1	4	3
3	3	3	3	3	3	3	4	3	4	3	1	2	1	3	2	3	4	4	4	3	3	2	5	4	4	3	4	3	4	3	3	4	4	5	3
3	3	4	3	4	3	3	5	4	5	5	5	3	6	5	5	6	6	1	6	3	2	1	3	2	4	2	3	2	3	3	1	1	4	4	1
3	3	3	3	3	3	3	4	4	5	4	3	4	2	4	4	5	3	4	3	2	3	4	4	3	3	1	4	5	5	3	3	5	1	3	4
4	3	4	4	3	4	4	5	4	5	7	4	6	7	5	4	6	5	1	5	1	1	1	2	2	3	4	4	4	3	4	3	3	2	1	4
3	4	3	3	3	3	4	4	4	4	1	4	2	3	4	3	3	4	6	2	2	4	4	3	4	5	2	3	3	5	4	3	2	4	4	3
4	4	3	3	4	3	4	5	4	5	3	5	6	6	5	4	5	7	1	4	3	1	3	1	1	2	3	3	2	1	1	3	2	2	2	1
4	4	3	3	4	4	4	5	4	5	5	5	6	5	6	7	5	5	2	5	4	4	2	2	3	2	3	2	2	5	2	2	1	3	2	4
3	4	3	3	3	3	3	5	4	5	5	5	5	6	5	6	5	5	4	5	1	1	3	2	3	2	2	4	3	3	2	5	3	4	2	4
3	3	3	4	4	4	3	5	4	5	6	6	7	4	7	6	6	5	1	4	2	3	2	3	2	4	4	3	4	4	4	3	2	3	3	2
4	4	4	3	3	4	3	5	4	5	4	7	7	7	7	7	5	7	3	7	4	3	3	4	1	2	5	3	1	1	2	2	3	4	3	2
3	4	3	3	4	4	3	5	4	5	6	7	6	5	5	7	5	7	3	6	3	4	3	3	3	3	2	3	4	2	2	2	5	4	2	3
3	3	4	3	3	3	3	3	2	3	3	4	3	4	4	5	3	3	5	2	4	4	3	5	4	5	5	4	5	3	3	4	5	3	4	2
3	3	4	3	4	4	3	5	4	5	5	7	4	6	4	5	5	5	1	5	3	2	2	2	2	2	1	3	3	2	3	2	1	3	2	4
4	3	3	3	4	4	4	5	4	5	5	5	7	4	5	5	7	7	1	5	2	4	2	2	1	2	4	4	3	2	1	3	3	3	3	3
4	3	3	3	4	3	3	3	2	3	2	1	3	4	2	2	3	3	6	3	3	4	5	3	5	5	5	5	3	4	5	5	5	5	3	4
3	3	3	3	3	3	3	3	3	4	4	5	4	4	5	3	4	4	6	4	4	4	3	2	5	4	5	4	5	4	2	4	3	5	3	4
3	3	3	3	4	3	4	2	2	2	3	5	1	3	3	2	3	2	6	3	3	2	3	3	4	2	3	4	4	2	4	5	5	5	5	4
3	3	3	3	4	3	3	4	3	4	2	3	4	4	3	2	1	4	5	3	2	4	3	3	3	5	3	3	2	4	2	5	3	4	3	3
4	3	3	3	3	4	4	5	4	5	6	7	5	5	5	6	5	5	3	5	2	3	2	3	3	3	2	4	3	2	2	2	2	3	3	2
4	3	3	3	3	3	3	5	4	5	5	6	7	7	7	7	7	7	2	4	3	1	2	1	2	2	2	3	1	4	2	3	4	1	1	1
3	3	3	3	3	3	4	5	4	5	2	5	5	4	6	3	3	4	5	3	4	2	4	2	4	3	4	5	2	2	3	3	3	2	4	3
3	3	3	4	3	4	4	5	4	5	5	6	5	6	4	6	7	5	1	4	2	2	2	2	2	3	1	2	3	2	1	2	2	2	4	4
4	3	3	3	4	3	3	3	2	3	4	4	4	5	5	5	5	4	4	3	5	5	4	5	2	4	4	5	4	4	4	4	4	5	4	5
3	3	3	3	3	3	3	4	3	4	4	5	4	3	2	3	4	3	5	3	5	3	4	4	1	4	5	5	4	4	4	3	5	5	3	3
3	4	3	3	3	3	3	5	4	5	5	7	5	7	7	7	6	7	1	5	3	2	3	3	2	3	2	4	4	4	3	2	4	5	1	3
3	3	3	3	3	3	3	4	4	4	4	2	4	4	4	4	4	2	5	5	4	4	3	4	4	3	4	3	1	3	1	3	3	4	5	5
3	3	4	3	3	3	4	5	4	5	7	6	5	6	7	7	6	6	2	4	5	2	4	4	2	2	3	3	4	3	2	2	3	4	2	2
3	3	3	3	4	3	4	2	2	2	4	4	4	4	4	4	4	4	5	5	4	4	5	4	5	4	4	4	4	4	2	5	5	3	3	3
3	3	3	3	3	3	3	5	4	5	5	3	4	4	4	5	4	5	3	3	3	5	4	1	2	2	4	4	3	2	2	2	4	1	2	3
3	3	3	3	3	3	3	4	3	4	3	5	5	6	6	4	4	3	2	7	5	3	4	4	5	4	3	3	3	2	3	5	3	3	4	4
3	3	3	4	3	3	4	5	4	5	5	4	5	6	5	5	7	4	3	6	1	3	2	4	2	3	3	2	3	3	3	3	4	1	1	1
3	3	3	3	3	4	3	5	4	5	5	6	5	6	5	7	6	5	3	6	3	2	2	3	3	4	3	3	4	2	4	3	4	3	2	3
3	3	3	3	4	3	3	4	3	4	3	4	6	3	3	5	3	5	5	2	3	3	3	4	3	3	4	3	4	5	3	3	3	5	2	3
3	3	4	3	3	4	3	5	4	5	5	5	6	4	5	5	5	5	3	5	4	2	3	3	3	4	3	4	3	2	3	3	3	3	4	2
3	3	3	3	3	3	4	4	3	4	4	3	5	5	5	3	4	4	2	4	3	3	4	2	4	5	2	3	4	3	4	4	4	3	4	3
4	3	4	3	3	3	4	4	3	4	4	5	6	5	5	7	5	6	2	5	4	2	3	2	4	5	3	3	2	3	3	4	3	4	2	2
3	4	3	4	4	3	3	5	4	5	6	7	6	6	6	7	6	5	1	7	2	3	3	4	1	2	2	4	3	3	3	1	3	2	2	1
4	3	3	3	3	3	4	3	3	3	3	4	4	2	3	3	3	5	2	5	2	4	5	5	4	4	4	3	4	4	4	4	4	3	3	4
3	3	4	3	3	3	3	5	4	5	5	6	5	6	5	4	4	5	2	5	1	2	4	2	3	4	3	3	2	3	2	3	1	2	3	2
3	3	3	3	3	3	3	3	3	4	4	5	3	4	4	6	3	4	3	5	4	3	3	4	5	4	4	5	3	1	4	5	1	4	3	2
3	3	3	3	3	3	3	4	3	4	4	5	5	5	5	3	4	5	3	5	4	4	4	4	5	4	3	3	4	5	2	3	5	2	3	2
3	3	4	3	4	3	3	4	4	4	5	4	4	3	5	4	3	4	2	4	4	4	4	5	4	3	3	4	3	3	4	2	3	1	3	4
3	4	3	3	3	3	3	3	3	3	3	4	4	4	3	3	3	4	4	3	4	5	5	4	5	5	4	5	4	5	3	5	4	3	2	4
3	3	3	4	3	3	3	4	3	4	4	2	5	4	1	4	6	2	4	5	3	5	5	5	4	1	4	2	3	4	4	2	3	4	3	1
4	4	3	3	3	3	3	3	3	4	5	3	4	4	2	2	5	3	3	4	5	3	5	5	2	3	5	3	5	5	4	5	3	3	3	3
4	4	3	3	4	3	3	5	4	5	4	6	4	6	6	6	6	5	3	5	4	3	3	2	3	2	3	4	2	2	3	4	5	5	2	3
3	3	3	4	3	3	4	5	4	5	2	3	6	3	4	3	6	5	3	4	3	2	3	3	4	4	3	1	3	2	4	3	5	3	1	3
3	3	3	3	4	3	4	3	2	3	4	3	6	5	6	3	5	5	2	5	4	5	4	3	3	4	4	4	3	4	4	2	2	5	3	4
3	4	3	3	4	3	3	4	3	4	5	4	2	3	5	3	3	5	4	5	3	4	5	3	3	4	3	2	4	4	5	4	4	5	5	4
3	3	3	3	3	4	4	5	4	5	5	6	6	6	7	5	5	7	3	6	4	3	2	3	4	2	2	2	3	2	1	2	4	3	2	2
4	3	4	3	3	3	3	5	4	5	5	6	6	6	6	7	3	7	3	6	3	2	3	4	2	1	3	3	4	3	4	3	3	3	1	3
3	3	3	3	4	4	4	5	4	5	3	6	4	4	3	5	4	4	2	4	3	4	2	4	2	4	2	4	3	5	2	3	3	4	4	2
3	4	4	4	4	4	3	5	4	5	5	4	4	5	4	5	4	5	3	5	2	3	1	2	3	2	3	3	2	2	1	2	2	4	2	2
3	3	3	4	3	3	4	4	3	4	4	6	5	7	6	5	5	6	4	5	3	5	5	3	2	4	4	4	4	4	3	5	4	4	5	2
3	3	4	3	4	3	3	5	4	5	5	6	4	6	6	7	6	5	3	6	2	1	1	3	3	2	4	2	5	3	2	3	4	5	3	3
4	3	4	4	4	3	3	5	4	5	4	5	5	4	5	5	4	5	5	4	3	3	1	1	2	3	3	3	3	2	1	3	3	3	3	1
3	4	3	4	3	3	4	2	1	2	3	3	5	3	4	2	3	3	5	3	2	5	5	5	4	3	4	4	3	5	3	4	3	4	4	3
4	3	3	3	4	3	4	3	2	3	4	3	4	2	3	3	2	3	7	3	4	3	4	5	5	4	3	3	4	5	1	5	4	3	3	5
3	4	4	4	3	4	4	5	4	5	4	5	4	5	4	5	4	5	3	3	2	3	3	4	4	3	4	2	2	2	1	1	3	2	3	2
4	4	4	4	3	4	4	5	4	5	5	5	7	7	6	7	5	7	2	6	3	3	3	1	3	3	3	4	4	4	2	3	3	4	4	4
3	3	3	4	3	3	3	5	4	5	5	4	7	6	6	7	6	6	2	5	3	3	3	3	2	3	4	4	1	3	4	4	2	3	2	2
3	3	4	3	3	4	4	5	4	5	7	6	6	6	7	5	7	6	4	7	2	3	2	3	3	2	2	3	2	3	3	3	1	3	2	2
3	3	3	3	3	3	3	4	3	4	3	5	2	4	6	4	4	5	4	3	4	4	5	4	4	5	4	4	4	4	4	4	3	4	5	5
4	4	4	4	4	4	4	5	4	5	5	6	5	5	6	7	7	5	2	6	2	2	3	2	1	1	1	1	2	2	4	3	1	1	2	1
3	3	3	3	3	3	3	5	4	5	4	4	4	4	4	6	4	3	3	6	4	4	4	2	4	3	5	3	3	3	1	4	3	2	1	3
4	4	4	3	3	3	3	4	4	5	5	7	5	7	6	6	5	5	1	4	4	3	5	1	3	3	4	3	3	4	3	3	3	2	2	3
3	3	3	3	3	3	3	3	3	4	3	2	3	2	2	1	2	2	5	1	5	4	4	4	4	3	5	4	4	3	5	5	4	3	5	4
3	3	3	3	3	3	3	4	3	4	6	6	4	6	4	3	5	3	1	4	4	5	4	4	5	4	3	4	3	4	3	4	4	3	4	4
3	4	3	4	4	3	4	5	4	5	4	7	5	6	5	6	6	7	5	5	2	2	3	2	2	2	3	3	3	4	2	3	3	3	1	3
4	3	3	3	3	3	3	4	3	4	5	2	3	2	3	3	1	4	5	3	3	3	4	5	5	4	5	3	3	4	4	5	3	4	4	4
3	3	3	3	3	3	3	4	3	4	4	4	4	4	4	4	3	3	6	3	3	4	2	2	5	4	4	3	4	2	3	3	5	4	3	3
3	3	3	3	3	3	3	3	3	4	1	3	2	2	3	3	5	4	5	2	4	5	5	2	4	3	3	3	3	2	5	3	2	2	2	4
3	3	3	3	3	3	3	4	3	4	4	6	5	5	5	5	4	4	4	5	5	4	4	4	4	2	3	4	4	4	5	1	3	2	3	2
4	4	3	4	3	4	3	5	4	5	3	6	6	5	6	6	7	5	3	5	2	2	4	2	3	2	2	3	2	2	2	1	2	3	2	3
3	4	4	4	4	3	3	5	4	5	7	7	4	6	6	6	6	5	1	7	2	3	3	3	3	1	5	2	2	3	3	2	1	2	1	1
3	3	3	3	4	3	3	4	4	5	4	4	5	4	3	4	4	4	4	3	4	3	3	3	4	3	3	2	2	3	3	3	1	2	2	3
4	3	4	4	3	3	4	5	4	5	6	6	6	6	7	7	7	6	4	7	2	5	3	4	2	2	1	3	4	3	3	3	4	3	2	2
3	4	4	3	4	3	3	4	4	5	5	4	4	5	5	4	5	4	3	3	3	3	3	3	3	2	4	5	4	5	4	4	4	3	3	4
3	3	4	3	3	4	4	4	3	4	5	4	3	4	3	5	2	5	3	4	4	4	5	4	2	4	4	5	4	4	3	2	4	2	4	5
3	3	3	4	3	3	4	5	4	5	5	7	5	5	7	6	6	5	2	5	1	3	2	1	4	3	2	4	2	2	4	3	2	2	1	4
4	4	3	3	3	4	3	5	4	5	5	4	6	6	6	6	5	7	2	6	2	1	1	3	1	4	2	3	2	3	3	2	2	2	2	1
3	3	3	3	3	3	3	4	3	4	4	3	5	5	5	6	3	4	5	3	5	3	5	4	5	3	3	3	3	4	4	2	3	3	3	3
3	3	3	3	3	3	4	5	4	5	2	5	5	5	5	6	5	3	4	3	1	2	3	4	3	3	2	4	4	3	2	3	3	4	1	2
3	3	3	3	3	3	3	3	3	4	4	3	4	4	3	5	3	4	4	2	2	5	4	2	3	4	5	4	3	5	3	4	5	4	4	3
3	3	3	3	3	3	3	3	3	3	4	4	4	3	3	3	4	3	4	5	3	2	4	4	3	5	4	4	5	3	4	5	4	4	5	3
3	4	3	4	3	3	3	5	4	5	6	5	4	6	7	6	5	4	3	5	1	4	2	4	3	1	3	4	1	4	3	3	2	4	3	4
4	4	4	3	3	4	4	5	4	5	7	5	5	5	6	6	7	7	2	7	4	1	3	4	2	1	4	4	3	2	4	2	3	1	1	2
3	4	3	3	3	3	3	3	3	4	6	4	6	4	2	3	4	3	4	4	4	5	4	3	5	5	5	5	4	5	3	5	4	5	5	4
3	3	3	3	3	3	3	5	4	5	5	6	4	6	3	7	6	4	5	5	2	1	2	2	1	1	2	3	3	1	2	2	3	5	3	3
3	3	3	3	3	3	3	4	3	4	3	2	1	2	5	4	4	4	5	5	2	4	5	2	4	5	4	4	2	5	3	3	5	4	5	3
3	3	3	4	4	4	4	4	3	4	4	5	6	6	3	5	3	6	5	4	5	5	4	1	3	5	4	2	2	3	4	4	3	3	4	4
3	3	3	3	3	3	3	4	3	4	2	3	4	3	3	5	4	4	5	4	4	4	1	3	5	5	4	5	4	3	5	4	5	5	4	4
3	3	3	3	3	3	3	4	4	5	5	3	4	7	3	4	5	6	5	5	3	2	3	3	4	2	4	5	2	4	3	2	3	3	3	5
3	3	3	3	3	4	3	4	4	4	4	3	4	4	4	3	4	5	3	6	5	5	5	5	3	3	4	3	5	4	4	3	4	4	4	4
3	4	3	3	3	3	3	4	3	4	1	4	4	2	4	4	3	4	6	2	4	4	3	4	5	4	3	3	4	4	4	4	5	4	3	5
3	3	3	3	3	3	3	5	4	5	5	5	6	5	5	5	7	5	1	7	2	1	2	2	2	4	4	4	3	4	2	3	2	3	1	3
3	4	3	3	3	3	3	4	3	4	4	5	5	4	3	4	2	4	6	6	3	4	4	4	3	5	3	3	3	3	2	2	5	2	5	4
3	3	3	3	3	4	4	4	3	4	4	5	5	4	6	3	5	5	3	5	3	5	3	5	4	4	4	5	4	3	5	3	4	4	2	4
3	3	3	3	3	3	3	3	2	3	3	2	2	3	6	5	4	4	5	4	3	5	2	5	5	2	4	3	5	3	4	3	3	3	3	2
3	3	3	3	3	3	4	5	4	5	4	6	6	6	6	6	4	4	2	5	4	2	4	3	3	3	2	2	4	2	2	1	1	2	3	1
4	3	3	3	3	3	4	5	4	5	6	5	7	5	5	5	6	5	1	6	2	3	2	3	4	2	3	3	3	2	5	4	4	4	1	1
4	3	4	3	4	4	4	5	4	5	6	5	5	6	6	7	5	5	5	6	4	2	3	3	2	3	3	2	3	3	3	3	4	2	3	4
3	3	3	4	3	4	3	4	4	4	5	5	4	5	6	3	2	4	5	3	3	5	4	4	3	2	2	3	5	4	2	5	5	3	5	3
3	3	3	4	3	3	3	5	4	5	4	3	4	3	6	4	4	4	1	6	2	2	4	2	4	3	4	2	2	5	4	3	2	3	4	4
4	3	3	3	3	3	3	4	4	5	5	4	6	7	3	6	7	4	4	5	3	4	2	4	3	1	2	4	1	2	1	2	3	4	3	4
3	4	3	3	3	3	3	3	3	3	3	4	4	6	5	6	3	5	3	5	3	5	5	4	4	1	4	5	4	4	4	3	2	5	3	3
3	3	4	3	3	3	3	5	4	5	4	4	5	5	5	4	5	5	4	4	2	3	4	2	3	3	4	3	4	2	3	2	2	4	2	4
3	3	3	3	3	3	3	4	3	4	3	4	5	4	4	4	4	4	5	5	4	5	2	4	5	5	4	3	2	2	5	3	4	5	5	2
3	3	4	3	4	4	3	5	4	5	6	5	5	6	6	7	6	7	3	6	3	3	2	3	2	1	3	4	2	5	1	1	4	2	1	2
3	3	3	3	3	3	3	4	3	4	3	4	4	5	5	5	3	2	2	3	4	5	5	2	4	3	5	4	3	3	3	3	3	5	4	3
3	3	3	3	3	3	3	2	2	3	3	4	3	6	3	5	3	4	6	2	3	5	5	4	3	5	4	5	3	5	4	4	4	4	3	4
4	3	3	3	3	3	3	2	2	3	4	3	4	6	5	4	4	2	5	4	3	5	3	3	3	5	3	3	4	5	5	5	4	4	4	4
3	4	3	4	3	3	4	5	4	5	4	3	4	3	5	5	6	5	3	4	2	3	2	5	2	3	3	4	2	2	3	3	4	3	2	4
3	3	3	4	3	3	4	5	4	5	4	6	7	5	5	5	6	3	2	6	4	2	3	3	3	2	3	2	2	3	3	2	4	3	2	4
3	3	3	3	3	3	4	5	4	5	7	4	4	5	6	6	6	4	2	6	4	2	3	4	4	4	4	2	3	1	4	3	2	1	4	4
3	3	3	3	3	4	3	5	4	5	5	7	5	6	5	7	5	5	3	5	4	3	2	3	3	1	3	3	1	1	2	1	2	2	2	3
3	3	3	3	3	4	4	3	2	3	6	4	3	4	5	4	2	3	7	4	3	5	5	4	3	4	4	2	3	5	5	3	4	4	5	5
3	3	3	3	4	3	3	4	4	5	3	4	4	3	4	4	4	3	5	5	2	3	4	3	3	4	4	4	5	3	3	3	3	2	2	3
3	3	3	3	3	4	4	4	3	4	5	3	6	5	6	6	6	6	4	5	4	3	3	3	3	2	2	3	3	5	5	4	3	4	4	3
3	3	3	3	3	3	3	4	4	4	5	4	5	5	6	6	3	3	2	5	3	3	4	3	4	4	5	5	1	4	3	3	3	3	3	4
3	3	3	3	4	3	3	4	4	5	7	3	3	7	6	5	4	6	3	6	3	3	3	2	2	4	2	3	3	4	4	4	2	4	2	2
3	3	3	3	3	3	3	4	3	4	6	4	3	6	5	3	6	6	2	4	4	4	3	4	3	5	3	3	4	3	5	5	3	4	3	5
4	4	3	3	4	3	3	5	4	5	4	4	2	5	4	3	3	5	3	4	2	3	4	1	1	2	5	2	3	2	2	4	2	3	2	3
4	4	4	3	3	3	4	5	4	5	6	7	7	7	7	7	6	7	1	6	3	4	4	3	3	2	3	1	3	1	3	2	2	1	2	3
3	3	3	3	4	3	3	4	4	4	4	5	4	5	5	3	3	3	2	4	2	3	4	2	2	4	3	5	5	3	4	4	3	2	4	2
4	3	3	3	3	3	3	5	4	5	7	7	6	7	7	7	7	6	3	6	3	2	2	3	5	2	2	1	2	2	5	2	2	2	1	2
4	3	3	3	3	3	3	3	3	4	4	4	4	4	3	3	5	4	5	5	5	4	4	4	5	4	4	3	4	5	4	3	4	4	3	5
3	3	3	3	3	3	3	4	4	5	6	6	6	6	5	7	7	4	2	7	5	2	2	5	3	4	4	4	3	4	3	4	1	2	4	4
4	3	4	3	3	3	3	5	4	5	6	6	4	6	5	5	5	6	2	4	3	4	3	3	3	3	2	4	3	1	2	2	2	3	2	3
4	3	3	3	3	3	3	2	2	2	5	3	5	4	3	3	6	4	5	3	5	5	5	4	5	2	2	5	5	4	5	4	5	5	3	4
3	3	3	3	3	4	3	3	3	4	4	3	4	2	5	3	3	2	4	4	5	4	2	3	3	3	5	4	4	4	2	4	5	3	4	4
3	3	3	3	4	3	4	5	4	5	4	5	2	4	2	2	3	4	4	3	5	4	4	4	4	1	3	3	5	5	2	2	4	3	4	3
3	3	4	3	3	3	4	4	4	4	6	3	5	4	6	7	6	6	2	5	4	3	3	3	3	2	3	3	4	3	4	4	5	3	2	4
3	3	4	3	4	4	3	5	4	5	5	6	6	5	6	7	7	6	3	6	4	2	2	2	2	1	2	1	4	3	2	2	1	3	3	3
3	3	3	3	3	3	3	4	4	5	7	6	4	5	5	6	5	7	2	4	4	3	2	3	4	3	2	2	2	2	1	3	4	3	3	3
3	3	3	3	3	4	3	5	4	5	7	5	6	6	5	4	4	6	3	6	1	1	1	1	1	2	4	1	2	3	2	3	3	3	2	1
3	3	3	3	3	3	4	4	4	5	4	4	5	5	4	4	4	6	5	5	3	4	5	3	4	1	4	4	5	5	3	3	3	5	3	4
3	3	4	4	3	4	3	5	4	5	7	6	7	7	7	6	7	7	1	6	1	3	3	2	3	1	3	2	1	2	2	3	3	1	3	1
3	3	4	3	3	3	4	5	4	5	5	6	6	5	4	3	5	6	5	5	4	2	4	2	2	1	5	3	3	3	4	2	5	2	3	3
3	3	4	3	3	3	4	5	4	5	6	5	7	4	4	4	5	5	3	5	3	2	2	5	4	3	2	3	4	3	4	1	3	2	3	4
3	3	4	3	3	3	3	5	4	5	6	6	4	7	5	6	5	4	3	7	1	2	4	2	3	2	4	3	3	2	1	1	2	3	2	1
3	3	3	3	4	3	3	3	3	3	5	4	4	4	4	3	4	2	4	5	5	5	4	5	4	5	2	5	2	5	4	4	5	5	4	4
3	3	3	3	3	3	3	5	4	5	2	3	1	3	3	2	4	2	6	2	5	3	2	4	4	3	4	5	3	2	3	4	3	1	2	3
4	3	3	3	4	3	3	5	4	5	6	6	7	5	6	6	6	5	1	4	2	4	2	4	1	2	5	2	3	2	1	5	2	3	4	3
3	4	3	3	3	3	3	4	3	4	5	7	5	5	5	6	7	4	3	6	3	4	3	4	4	3	3	2	4	4	5	3	5	4	3	2
3	3	4	3	4	3	3	5	4	5	6	7	5	6	6	7	7	5	1	7	3	2	2	1	1	2	4	2	2	2	3	2	1	3	4	3
4	4	3	4	4	4	4	5	4	5	6	6	6	7	6	4	6	6	2	7	1	2	1	2	3	4	1	2	2	1	3	3	2	1	2	1
3	3	3	3	3	3	3	5	4	5	3	6	6	5	5	4	5	6	4	5	4	3	4	2	4	3	5	4	3	2	3	3	3	4	3	4
3	3	3	3	3	3	3	5	4	5	6	7	7	6	7	7	7	6	1	7	4	2	5	2	3	3	2	3	2	1	2	3	2	3	5	3
4	3	3	3	3	3	3	5	4	5	7	6	6	6	4	6	5	6	2	7	2	2	2	2	4	3	2	2	1	2	2	2	1	4	3	2
3	3	3	3	3	3	4	4	3	4	4	3	6	3	5	4	3	6	4	4	5	5	3	3	3	3	3	2	3	4	4	2	4	5	4	4
3	3	3	3	3	3	3	3	3	3	5	3	4	2	4	3	4	4	5	5	5	2	2	4	4	2	4	5	5	4	3	4	4	5	3	3
3	3	4	3	4	4	3	4	3	4	2	2	5	5	5	4	5	3	4	2	4	4	3	3	2	3	4	4	3	4	5	4	5	4	3	3
3	4	4	4	3	3	3	3	2	3	4	4	3	3	2	3	2	3	6	3	5	5	2	4	4	5	4	4	3	4	5	2	3	5	5	5
4	3	4	3	3	3	3	5	4	5	5	6	3	6	6	3	6	5	4	6	5	2	4	1	3	1	3	3	3	3	4	4	2	4	3	4
3	4	3	3	3	3	3	4	4	5	3	3	3	1	1	3	3	4	4	4	3	3	5	3	5	4	4	3	5	5	1	4	5	4	3	2
4	4	3	4	3	3	4	5	4	5	4	5	5	4	4	5	4	5	3	5	3	3	1	2	3	3	3	2	1	2	3	3	2	3	1	2
3	3	3	3	3	4	3	4	4	4	5	6	6	5	5	6	5	6	5	5	3	1	3	3	4	5	3	3	4	3	2	3	3	4	4	3
4	3	3	3	3	3	3	5	4	5	5	7	4	5	5	6	6	7	3	5	2	2	2	3	1	3	3	2	3	1	2	3	4	3	2	2
4	3	3	4	3	4	4	5	4	5	3	4	5	2	5	6	4	3	4	3	3	1	3	3	2	3	3	5	2	1	3	2	1	5	3	3
4	3	4	4	3	3	4	2	2	2	4	6	4	3	5	4	5	3	4	5	4	5	4	5	3	4	4	5	4	4	4	3	3	2	5	5
3	3	3	4	3	3	3	5	4	5	4	6	5	4	6	4	5	5	3	5	2	2	5	3	2	1	3	4	2	4	2	3	4	4	3	4
3	4	4	3	3	3	4	5	4	5	7	5	6	6	6	3	4	5	2	7	3	4	2	3	1	1	2	2	1	5	3	1	2	2	1	4
3	3	3	4	3	3	3	4	3	4	2	5	5	7	5	4	5	6	3	4	4	3	5	5	3	2	4	4	4	4	2	4	3	3	2	5
3	4	3	3	3	4	3	5	4	5	5	5	5	4	4	5	5	6	3	5	2	3	2	3	5	3	2	1	4	2	3	3	2	1	3	1
3	3	3	3	4	3	3	5	4	5	4	3	5	3	6	5	6	2	7	5	4	2	1	2	2	3	1	3	2	3	2	2	2	3	3	2
4	3	3	3	3	3	3	4	4	5	5	5	6	4	7	5	5	4	3	6	5	3	4	3	2	3	4	3	4	5	3	5	3	3	5	2
3	4	3	3	3	3	4	5	4	5	5	5	6	6	4	5	7	5	3	4	4	3	5	3	2	3	3	3	3	2	2	2	3	2	3	2
4	4	3	4	4	4	3	5	4	5	6	6	5	6	6	5	5	4	3	7	1	3	3	2	3	3	2	3	3	3	3	3	4	2	1	4
3	3	3	3	3	3	3	5	4	5	4	4	4	3	4	5	4	4	3	4	4	5	3	1	2	2	4	3	2	5	5	3	2	4	2	4
4	4	3	3	4	3	3	5	4	5	5	5	5	4	7	6	4	3	4	7	3	4	1	3	4	3	2	3	1	2	2	3	2	4	2	1
3	3	3	4	4	4	3	5	4	5	5	4	2	4	3	3	3	4	4	4	1	2	3	3	4	3	4	5	2	2	2	3	3	3	5	5
3	3	3	3	3	3	3	3	3	3	3	5	2	3	3	3	5	2	4	5	5	4	2	5	4	3	5	5	4	5	4	3	5	4	5	2
4	3	4	3	4	4	3	5	4	5	5	7	6	5	6	7	6	6	2	6	3	1	3	4	2	1	1	3	2	1	3	3	2	3	2	2
3	4	3	3	3	3	3	4	4	4	4	4	3	5	5	6	5	6	5	4	5	2	3	4	2	2	3	2	2	5	2	2	2	5	3	3
4	3	3	3	3	4	3	5	4	5	6	7	6	5	7	5	7	6	3	6	2	2	2	3	3	2	3	3	2	5	4	2	1	3	1	1
3	3	3	4	3	3	3	4	3	4	4	5	5	5	7	7	5	7	3	4	4	5	3	3	4	4	4	4	3	3	5	3	3	4	2	4
3	4	3	3	4	3	3	5	4	5	5	5	6	5	4	7	6	7	3	4	3	1	1	3	4	3	3	4	3	5	4	2	2	3	4	2
3	3	4	4	3	3	3	4	4	5	3	4	3	3	3	4	3	4	7	2	4	4	3	3	4	5	4	3	3	4	4	3	2	3	4	4
3	3	3	4	3	3	4	5	4	5	6	7	2	5	4	3	3	4	5	3	4	3	3	3	3	4	1	2	4	4	5	3	3	2	3	3
3	3	3	3	3	3	3	4	3	4	5	5	5	5	6	5	3	5	4	3	4	3	4	3	5	4	3	4	4	3	2	4	3	3	5	1
4	3	3	3	3	4	3	5	4	5	6	5	5	6	6	4	4	7	2	6	1	3	4	3	3	3	2	3	2	3	4	2	4	1	3	1
4	3	3	3	3	3	3	4	3	4	4	1	1	1	2	2	4	2	7	2	2	4	4	2	3	5	4	4	3	4	3	4	4	3	4	4
3	4	3	3	4	3	3	4	3	4	4	2	3	6	3	4	4	4	3	4	3	4	4	5	4	5	1	5	3	3	3	3	5	3	4	4
4	3	3	3	4	3	3	4	4	4	3	3	3	1	2	3	3	3	3	3	4	3	2	5	4	4	4	2	4	3	3	2	3	4	2	3
4	3	3	4	3	3	4	5	4	5	5	6	5	6	5	5	5	6	3	6	1	2	2	4	3	4	2	3	3	3	3	1	2	3	3	2
3	3	3	3	4	3	3	3	3	4	2	2	3	1	3	1	2	4	5	3	5	3	5	3	3	3	5	3	3	3	5	3	4	3	5	4
4	4	3	3	4	3	3	5	4	5	7	7	6	6	6	7	7	7	1	7	3	2	3	1	2	2	3	5	2	1	2	3	1	1	2	1
3	3	3	3	3	4	4	5	4	5	7	6	7	7	7	7	6	7	1	7	3	2	3	2	2	5	4	4	2	1	2	2	3	4	1	4
3	3	3	4	4	3	3	4	4	5	5	3	3	5	4	4	4	4	5	3	3	4	3	3	3	4	2	4	1	3	5	3	3	3	4	2
3	4	4	4	4	3	3	5	4	5	5	5	3	5	5	4	5	5	4	4	4	2	2	5	2	3	2	1	4	3	2	3	4	2	1	3
3	4	3	3	3	3	4	5	4	5	4	4	4	4	4	4	4	6	4	2	4	2	2	3	2	3	3	1	2	2	2	2	3	1	2	4
3	4	3	3	3	3	3	3	3	3	3	6	6	6	3	5	5	2	5	5	4	3	5	4	5	4	5	5	4	5	5	2	3	5	5	4
3	3	3	4	3	4	3	2	2	3	3	3	4	4	5	4	3	4	3	3	4	5	2	5	4	5	4	3	3	3	2	3	5	5	4	4
4	3	4	4	4	3	3	5	4	5	7	7	7	7	6	6	7	6	1	7	1	1	4	2	3	3	2	3	3	3	2	1	4	2	1	1
3	3	3	3	4	3	4	5	4	5	5	7	5	7	4	4	6	5	3	7	3	4	4	3	2	2	4	4	3	2	1	5	2	2	4	2
3	3	4	4	3	4	3	4	4	4	5	3	3	5	4	5	5	3	4	5	1	4	5	4	2	2	3	4	3	3	2	5	3	4	5	3
4	3	3	3	3	4	4	4	4	5	4	7	5	5	5	5	6	6	3	6	3	1	4	2	2	2	4	2	3	4	2	5	3	3	4	4
3	3	3	4	3	3	4	4	3	4	3	3	4	4	3	2	3	1	2	4	3	3	4	5	3	4	5	2	4	1	3	2	5	1	4	3
4	3	4	4	4	4	3	5	4	5	5	5	7	7	7	6	6	6	2	7	2	1	3	3	5	2	2	3	2	1	1	4	4	3	3	2
3	3	3	3	3	4	4	5	4	5	6	5	5	6	4	5	6	3	2	6	2	3	2	2	2	4	1	1	4	3	3	2	2	4	4	2
3	4	3	4	3	3	3	5	4	5	6	5	5	6	3	4	5	4	3	5	1	4	5	4	3	2	3	2	5	2	4	4	3	2	4	3
3	4	3	4	3	3	3	4	4	5	4	6	4	6	6	4	5	4	3	4	2	3	3	3	4	4	5	2	3	2	5	4	3	3	3	4
3	4	3	3	3	3	3	4	4	4	6	6	6	7	5	5	5	4	3	4	3	5	3	2	4	2	4	3	4	5	3	3	3	4	5	2
3	3	4	3	3	3	3	4	4	5	4	7	6	5	7	6	5	6	2	6	4	4	3	3	4	3	2	3	2	2	4	5	3	4	3	3
3	4	3	3	3	3	3	4	4	4	3	3	5	5	5	4	5	6	1	6	3	4	3	2	3	4	5	3	3	3	4	5	2	3	4	4
4	3	4	3	4	3	3	5	4	5	6	7	7	7	7	7	6	7	1	7	2	3	3	3	1	5	3	2	1	4	3	1	3	3	4	4
3	3	3	3	4	4	4	5	4	5	4	5	7	6	6	5	7	6	4	6	1	2	2	4	2	2	3	3	4	2	3	3	3	3	3	1
4	4	3	3	4	3	4	5	4	5	7	7	6	7	7	7	7	7	1	6	4	3	2	3	1	3	4	4	3	2	3	1	4	1	2	1
4	4	3	3	4	4	4	5	4	5	6	5	6	7	7	7	7	7	3	5	2	2	4	4	2	4	2	2	2	3	3	2	3	1	3	3
3	3	3	3	4	3	3	4	4	5	4	5	4	3	5	4	6	4	4	3	3	5	4	4	1	4	4	3	3	2	2	3	3	2	3	3
3	3	4	3	3	3	4	3	3	4	4	3	3	2	3	4	3	5	5	3	2	4	3	1	5	5	3	3	5	4	2	3	3	2	2	5
4	3	3	3	3	3	3	5	4	5	4	3	5	5	6	4	5	3	3	5	1	3	4	4	3	2	2	1	4	3	2	4	5	4	4	4
3	3	3	3	3	3	3	4	4	4	4	6	6	3	5	6	5	5	4	5	2	3	2	3	2	5	2	4	4	4	2	2	2	4	3	3
3	3	4	3	3	4	4	5	4	5	4	6	6	4	4	6	5	6	5	6	4	1	1	3	1	1	3	3	2	3	2	2	2	3	1	2
3	3	3	4	3	3	4	2	1	2	2	4	5	3	4	4	3	4	5	4	3	5	4	4	5	3	4	2	5	4	5	5	4	5	5	4
3	3	4	3	4	3	3	5	4	5	4	3	6	5	4	6	4	5	3	4	2	1	3	5	3	4	4	2	1	2	4	1	2	2	3	2
3	3	4	3	3	3	4	5	4	5	7	7	6	7	6	6	7	6	4	4	3	5	3	3	2	3	4	3	1	3	3	2	2	2	3	3
3	3	3	3	3	4	3	4	3	4	3	4	4	4	5	5	4	6	3	4	3	3	4	4	3	2	4	4	5	1	2	5	2	4	3	5
3	4	4	3	3	3	3	3	2	3	4	5	5	5	4	4	6	3	1	4	5	4	4	5	4	3	5	4	4	4	4	5	4	5	4	2
3	3	4	3	3	3	4	3	2	4	4	2	1	4	4	3	3	2	5	3	3	4	2	3	3	3	3	4	5	4	3	4	4	3	4	4
3	4	3	4	4	3	3	5	4	5	5	4	4	2	4	4	5	5	5	5	2	3	3	4	3	5	4	4	5	3	3	4	3	5	2	3
4	3	4	4	3	3	4	5	4	5	5	7	7	5	7	6	7	6	2	6	5	3	1	3	2	3	3	2	5	2	2	4	2	3	3	2
3	4	3	3	3	3	3	4	3	4	5	2	3	3	3	3	5	4	4	4	3	3	4	3	1	3	3	5	1	5	5	3	3	4	4	4
3	3	3	3	3	3	3	2	2	3	1	2	3	3	3	4	1	3	4	5	5	2	3	5	3	5	3	3	5	4	3	5	3	4	5	4
3	4	3	3	4	3	4	4	4	5	5	5	4	5	4	5	5	4	3	5	2	2	4	2	2	3	3	4	3	4	5	3	3	3	1	4
4	3	3	3	4	3	3	5	4	5	4	7	6	6	5	3	5	6	2	5	1	2	4	4	5	2	3	3	2	2	1	1	3	4	4	2
3	3	3	3	3	3	3	4	3	4	4	4	2	3	4	3	4	3	3	3	4	4	2	4	5	5	4	3	4	4	4	4	4	1	3	3
4	3	3	3	3	3	4	2	1	3	6	4	5	3	5	3	4	1	4	4	3	4	2	4	3	5	3	2	3	2	2	4	3	4	4	5
3	4	3	3	4	3	3	4	4	5	7	4	4	4	5	4	5	5	2	6	3	4	3	1	3	4	5	4	4	1	4	2	2	4	4	3
3	3	3	4	3	3	3	4	4	4	5	6	3	4	5	5	3	4	5	3	3	2	5	4	3	3	2	2	5	3	3	3	3	2	3	3
3	4	3	3	3	3	3	2	2	3	3	2	4	3	2	1	2	2	4	3	5	3	4	4	5	3	3	4	4	4	4	4	4	3	3	3
3	3	3	3	4	3	3	5	4	5	5	5	6	6	6	7	5	6	3	5	1	2	2	2	1	2	2	3	3	3	2	3	2	2	3	2
3	3	4	3	3	4	3	5	4	5	6	5	5	6	4	6	6	5	1	4	4	4	2	2	3	3	2	5	2	3	4	4	2	3	2	3
4	3	3	4	4	3	4	5	4	5	5	4	6	4	6	5	5	3	4	5	3	5	3	3	4	3	2	2	3	2	3	4	1	2	2	1
4	3	3	4	3	4	4	5	4	5	7	7	7	7	7	7	7	6	1	7	2	1	4	3	2	3	4	2	4	3	2	2	1	1	2	2
3	4	3	3	3	4	3	5	4	5	5	5	5	5	6	5	5	6	4	5	2	4	1	3	3	3	2	3	3	5	3	3	3	3	3	4
3	3	3	4	4	3	3	4	4	5	6	5	4	3	4	5	4	5	4	6	4	3	4	2	4	5	3	4	3	5	3	5	3	4	2	1
3	3	3	3	3	3	3	3	2	3	5	5	5	3	2	5	6	3	5	4	4	5	5	4	3	3	3	3	5	5	3	4	5	4	5	3
3	4	4	4	4	4	3	5	4	5	3	5	4	3	5	5	6	5	4	4	3	1	2	3	3	3	2	4	2	1	2	2	3	4	5	5
3	3	3	4	3	3	3	5	4	5	5	5	6	4	5	5	5	6	4	5	2	4	2	4	1	2	3	2	2	3	2	3	4	2	2	2
3	3	4	4	3	3	3	4	4	5	5	7	4	4	6	4	3	4	3	4	2	1	3	2	2	3	4	4	3	4	3	1	5	5	4	4
3	3	3	3	3	4	4	4	4	4	4	5	3	3	3	5	6	5	4	4	4	2	3	3	4	3	5	3	2	3	4	3	4	2	4	4
3	3	3	3	3	4	4	5	4	5	7	6	7	6	6	5	6	6	1	5	2	2	4	4	2	2	2	2	2	3	2	2	1	4	2	2
4	3	3	3	3	3	3	4	4	5	4	5	5	5	5	5	5	4	4	4	3	3	5	4	4	2	3	4	3	4	4	3	4	5	4	4
3	3	3	3	4	4	4	5	4	5	7	7	4	7	5	5	6	5	1	6	1	2	1	3	1	1	3	3	3	2	4	3	4	1	3	4
3	3	3	3	4	3	3	4	3	5	5	7	5	6	5	6	5	7	4	7	4	3	3	4	4	4	3	1	2	4	4	5	4	4	5	3
3	3	3	3	3	3	3	4	4	5	4	4	3	4	3	4	4	5	3	4	5	3	5	5	2	2	3	4	3	3	4	5	4	3	4	2
3	3	3	3	3	3	3	3	2	3	2	1	3	2	1	4	2	2	5	2	5	4	5	3	5	5	5	3	2	2	2	4	4	4	5	3
3	3	4	3	3	3	3	4	4	4	7	6	7	6	4	5	6	6	2	5	4	3	4	5	4	4	4	2	5	2	2	3	2	4	4	3
3	3	3	3	4	3	4	4	3	4	5	3	5	5	4	5	5	5	4	4	5	4	4	4	3	4	3	5	5	5	2	3	4	3	3	5
3	3	3	3	3	3	3	5	4	5	4	5	4	6	6	4	6	6	2	4	2	3	2	3	1	2	2	2	2	1	1	3	2	3	1	2
4	3	4	3	4	4	4	5	4	5	5	5	6	5	5	5	4	3	5	6	5	2	3	2	2	1	2	3	3	1	4	1	3	2	3	4
3	3	3	3	3	3	3	2	2	3	3	4	4	3	3	4	3	3	4	3	3	5	4	5	4	2	3	5	3	2	5	4	3	3	5	3
4	4	3	3	4	3	3	5	4	5	7	6	6	7	7	6	7	7	1	6	2	3	2	4	2	1	3	2	4	2	3	3	5	3	2	2
4	3	4	3	3	3	3	5	4	5	3	2	3	3	5	3	2	6	4	5	2	4	3	3	4	2	2	3	3	4	3	2	3	2	2	2
3	3	3	3	3	3	3	3	2	3	4	3	4	4	5	3	4	3	4	3	4	4	4	3	5	4	4	3	3	4	4	4	4	5	5	4
3	4	3	3	4	4	3	5	4	5	6	6	5	5	6	5	4	5	4	6	4	2	3	2	3	1	3	4	2	1	4	4	2	1	2	3
4	3	3	3	3	4	3	4	3	4	6	2	2	4	4	4	5	5	5	4	3	4	4	2	5	3	4	3	3	5	4	4	2	5	2	4
4	3	3	4	3	3	3	3	3	3	2	4	4	3	4	4	3	4	4	2	4	5	2	5	1	4	3	4	5	4	3	5	5	4	4	4
4	3	4	3	3	3	3	5	4	5	2	4	4	5	3	3	4	5	4	4	1	2	3	2	3	3	3	5	3	3	4	5	3	2	3	4
3	3	3	3	4	4	3	3	2	3	3	2	4	5	5	4	4	2	3	4	5	5	4	4	4	4	4	2	5	5	4	5	4	4	3	5
3	4	4	4	4	4	3	5	4	5	4	7	4	5	5	5	6	5	1	4	3	3	4	4	3	4	2	2	3	3	3	2	2	2	2	4
3	3	3	4	3	3	4	5	4	5	4	5	6	4	5	7	7	6	2	6	3	3	3	4	3	3	2	3	2	2	4	4	2	2	1	1
3	4	3	4	3	3	4	5	4	5	7	7	6	7	6	6	7	4	2	7	1	1	3	3	3	3	3	3	2	2	5	1	2	3	3	3
3	3	3	4	3	3	3	5	4	5	5	5	6	6	6	5	5	4	2	5	1	3	2	2	2	2	1	3	3	1	4	1	3	5	1	3
4	3	3	3	3	3	3	4	3	4	2	3	2	2	3	4	2	2	5	4	3	4	5	4	3	4	3	5	5	3	4	4	3	5	3	5
3	3	3	3	3	3	3	5	4	5	7	6	5	7	6	7	7	7	2	6	1	1	1	1	3	3	1	2	3	3	1	5	3	2	2	2
3	3	3	3	4	3	4	5	4	5	6	6	5	6	7	7	7	6	2	7	4	2	2	3	2	3	1	2	3	3	1	3	1	2	4	1
3	3	3	3	3	4	3	3	2	3	2	3	3	2	3	2	3	2	4	2	4	4	3	3	4	4	3	5	4	4	5	4	4	4	4	5
3	3	3	4	3	3	3	5	4	5	7	5	5	7	5	7	6	6	2	5	4	2	2	3	1	3	3	3	5	2	3	2	3	3	1	1
4	3	4	4	3	4	3	4	4	4	5	3	4	5	6	3	5	3	3	5	3	3	2	4	4	5	4	2	5	2	3	4	3	4	5	4
4	3	3	3	3	3	3	4	3	4	5	6	3	5	3	4	4	5	4	5	3	5	5	4	3	4	5	2	4	4	4	5	2	4	5	4
3	3	3	4	3	3	3	5	4	5	6	6	5	7	7	7	7	7	2	4	2	3	3	3	4	4	2	2	1	1	3	3	1	3	3	2
3	3	4	3	3	3	4	5	4	5	5	5	2	5	6	4	7	4	2	3	3	2	4	3	3	1	1	4	3	4	4	3	4	3	4	1
3	3	3	3	4	3	3	5	4	5	5	7	5	6	6	6	6	5	4	7	4	3	2	4	3	3	4	2	1	2	1	3	3	2	4	1
4	3	4	3	3	3	4	5	4	5	7	5	7	7	6	6	7	7	2	7	3	1	3	3	3	3	2	3	1	2	3	3	2	3	2	1
4	3	4	3	3	3	3	5	4	5	7	6	6	3	6	6	6	6	2	5	1	3	4	3	2	2	2	1	3	3	2	2	2	4	3	1
3	3	3	4	3	4	4	5	4	5	5	4	5	4	4	6	5	5	4	6	3	2	3	2	4	4	4	2	3	3	4	3	3	5	2	4
3	4	3	4	4	3	3	5	4	5	6	7	7	7	6	7	6	6	1	7	3	4	2	4	3	1	4	1	3	4	3	3	3	2	1	2
3	4	3	3	3	3	3	4	3	4	5	5	5	3	5	4	3	1	4	5	5	2	4	3	4	3	2	2	5	4	3	2	4	5	5	4
3	4	3	3	3	4	3	4	4	5	7	7	7	7	7	5	4	7	2	7	4	5	3	5	5	4	1	2	4	5	4	2	5	4	2	3
3	3	3	3	3	3	3	4	3	4	4	4	5	7	5	3	4	3	3	4	4	5	3	4	2	3	4	2	4	4	3	3	3	5	5	4
3	4	3	3	3	4	3	4	3	4	6	4	5	4	3	2	4	5	3	4	2	4	4	5	4	4	3	5	5	4	4	5	3	3	3	4
4	3	4	4	3	3	3	5	4	5	6	6	5	5	6	7	6	5	2	7	2	4	2	3	4	1	3	2	2	3	2	2	2	3	3	3
3	4	3	3	3	3	3	4	3	4	2	4	4	2	2	4	1	3	4	4	3	3	3	4	4	2	3	2	4	4	5	4	3	3	4	4
3	3	3	3	3	4	3	3	2	3	2	1	2	3	2	2	1	3	6	3	5	4	2	5	5	5	5	5	4	4	4	4	4	4	3	4
3	3	4	3	4	3	3	3	2	3	4	3	4	2	4	1	1	2	4	1	3	5	4	3	3	4	4	4	3	3	3	5	3	4	4	3
3	3	3	4	3	4	3	5	4	5	6	7	6	5	4	5	6	5	3	7	3	3	3	2	3	2	2	3	2	2	3	3	1	2	3	2
3	3	3	3	3	3	3	3	2	3	1	2	2	2	2	1	3	3	4	1	2	3	4	4	4	5	4	3	5	3	5	4	3	5	3	4
4	4	3	3	3	3	3	5	4	5	4	4	6	4	3	6	3	4	3	4	2	3	5	2	2	4	3	4	4	3	1	3	3	2	4	5
3	3	3	4	3	3	4	4	3	4	5	6	3	3	6	4	4	3	3	4	3	3	2	4	3	5	4	3	2	4	5	5	3	2	3	4
4	4	4	4	4	3	3	5	4	5	7	6	6	4	7	5	6	7	2	6	2	2	4	4	5	1	2	3	4	2	3	2	2	2	3	3
4	3	4	3	3	4	3	5	4	5	5	3	7	4	6	7	7	3	3	6	3	4	5	1	4	4	2	4	4	3	3	4	3	4	1	3
3	3	3	3	4	3	3	5	4	5	6	6	6	7	6	5	6	7	1	5	1	4	4	2	3	1	4	2	3	2	2	2	3	5	3	3
3	3	3	3	4	3	4	5	4	5	7	7	7	7	7	6	6	6	3	6	2	3	2	2	3	3	3	1	1	2	3	2	2	4	3	1
3	4	3	4	3	3	3	5	4	5	7	7	7	6	7	6	5	5	1	4	2	4	3	3	3	3	4	3	1	4	2	3	3	4	4	2
3	3	3	3	3	3	3	4	4	4	3	3	3	4	4	4	2	4	1	4	4	3	3	5	4	5	3	3	5	3	2	5	3	3	3	4
4	4	4	3	3	3	4	5	4	5	5	5	5	5	4	4	5	4	2	4	3	5	2	3	5	4	3	3	4	2	2	1	3	5	3	4
4	4	3	3	4	3	3	5	4	5	6	6	5	7	5	6	6	7	3	5	2	2	4	4	2	3	3	3	4	1	2	3	2	3	2	2
3	3	4	3	3	3	3	5	4	5	7	6	7	4	7	5	5	4	5	6	2	2	3	3	3	2	3	2	3	3	3	3	3	3	4	1
3	4	3	4	3	3	3	4	4	4	4	3	5	2	5	4	4	3	4	5	3	3	4	3	3	2	2	5	5	4	3	3	4	4	3	3
4	4	3	3	4	4	4	5	4	5	7	6	6	5	3	6	4	7	1	6	2	2	2	3	2	2	1	3	2	3	2	4	3	2	3	3
3	3	4	3	4	3	4	5	4	5	6	7	7	6	5	5	7	5	2	7	4	3	1	2	2	4	2	2	2	3	2	2	2	3	3	4
4	3	4	3	3	3	4	3	2	3	3	1	3	4	4	5	2	4	2	4	4	5	5	4	4	4	5	5	5	3	4	3	4	3	4	5
3	3	3	3	3	3	3	3	2	3	4	4	5	2	5	2	5	4	6	4	3	4	5	4	4	5	4	5	3	4	5	5	4	5	4	5
3	3	3	3	4	4	3	5	4	5	7	7	5	7	5	6	6	7	2	7	2	3	2	2	3	2	2	1	3	4	3	2	2	3	4	4
3	3	3	3	4	3	3	4	4	5	3	2	4	3	4	3	3	3	5	2	2	2	5	5	4	4	3	2	1	3	2	3	2	3	5	3
3	3	3	4	3	3	3	5	4	5	6	5	5	7	6	5	7	6	1	6	3	3	4	4	4	3	2	2	1	2	3	2	3	4	2	3
3	3	3	3	3	3	4	3	3	4	5	2	4	4	2	3	2	4	4	3	2	5	3	4	5	5	5	5	3	5	5	4	4	4	5	5
3	3	3	3	3	3	3	4	3	5	3	3	5	2	5	3	5	4	3	3	3	5	1	4	4	3	3	3	3	4	3	5	3	3	5	3
3	3	3	3	4	3	3	5	4	5	6	4	5	3	4	5	5	5	3	4	4	2	4	4	2	3	1	5	2	3	5	2	2	4	3	3
3	3	3	3	3	3	4	5	4	5	3	4	5	5	5	4	5	5	2	5	2	2	2	3	4	4	2	3	3	2	2	3	5	3	4	3
4	3	3	3	3	3	4	4	4	4	4	5	4	2	3	6	5	3	3	4	2	5	3	5	3	1	3	2	4	2	4	4	1	4	2	3
4	3	3	3	4	3	3	3	2	3	4	5	3	3	3	2	3	3	3	2	5	5	4	5	3	4	4	5	5	5	5	4	3	5	5	3
3	4	3	3	3	3	3	4	4	4	5	6	4	4	5	2	5	4	2	5	2	5	5	1	4	2	3	4	2	4	3	3	3	2	4	5
3	3	4	4	3	3	3	3	2	3	3	5	5	4	4	4	4	4	4	5	4	5	5	5	5	4	4	3	4	4	4	4	5	3	3	3
3	3	4	3	3	4	4	5	4	5	7	7	7	5	6	7	7	5	3	5	3	1	2	2	2	2	4	2	1	2	4	2	2	2	1	4
3	3	4	3	3	4	4	5	4	5	5	7	6	6	7	6	6	6	2	6	2	3	2	2	3	3	3	2	4	3	2	2	3	3	4	4
3	3	4	3	3	3	3	4	3	4	4	4	4	3	4	3	6	4	3	6	2	4	4	5	4	4	4	3	4	2	4	5	3	4	3	4
4	4	3	3	3	4	3	5	4	5	6	7	7	4	7	4	4	7	4	4	2	5	4	1	2	3	2	3	2	3	1	3	5	5	2	3
3	3	4	4	4	4	3	5	4	5	6	7	7	7	7	7	5	4	2	7	3	4	2	4	1	1	3	1	2	2	3	2	3	2	1	2
4	3	4	4	3	4	3	5	4	5	5	4	6	5	5	4	3	5	3	4	2	2	2	3	1	3	2	3	3	3	2	3	2	3	2	3
3	3	3	4	3	3	3	2	2	2	2	1	1	2	2	1	1	1	7	1	4	5	3	4	5	5	4	4	5	5	5	3	5	3	3	5
3	4	3	3	3	3	3	3	3	3	2	4	3	4	3	4	3	2	7	1	4	4	4	5	4	3	4	4	2	4	3	5	4	4	2	4
3	3	3	4	4	4	3	4	3	4	3	5	3	5	3	4	4	3	5	3	3	4	3	5	3	2	5	2	3	5	4	3	5	4	3	5
3	3	4	3	3	3	4	5	4	5	5	6	5	6	4	3	6	6	3	5	2	1	3	3	3	1	3	3	3	2	2	2	4	3	4	4
3	4	3	3	3	3	3	5	4	5	1	3	4	4	3	6	2	4	5	4	3	4	3	3	4	1	3	1	3	2	1	3	3	4	3	3
4	3	4	3	3	3	3	3	3	3	5	3	3	4	4	4	5	2	5	6	5	2	5	3	3	4	4	4	5	5	4	4	4	5	3	5
3	4	3	4	4	3	3	5	4	5	6	4	4	7	5	4	7	7	4	7	3	2	2	3	1	1	3	2	4	2	4	3	2	3	3	2
3	4	3	3	3	3	3	4	3	4	4	4	5	4	4	5	5	4	2	4	2	3	4	4	5	3	2	3	3	4	2	4	4	2	4	3
3	3	4	3	4	4	3	5	4	5	1	3	3	3	3	2	4	3	5	3	4	4	5	5	4	4	3	3	5	3	2	3	5	4	3	5
3	3	3	3	3	3	3	3	3	4	7	4	5	5	7	4	4	4	4	5	3	4	4	4	3	2	3	5	5	4	5	1	4	3	4	5
3	3	3	3	3	3	4	3	3	3	3	4	2	5	4	3	4	3	3	5	5	5	5	4	3	5	5	4	5	3	4	3	4	2	3	4
3	4	3	4	3	3	4	4	3	4	4	4	2	3	2	5	4	4	6	2	4	5	5	3	3	5	4	2	4	4	3	3	4	4	4	4
3	3	3	3	4	3	3	3	2	3	3	2	4	5	3	5	4	3	6	3	3	3	3	4	5	5	5	5	5	5	4	4	5	5	5	4
4	3	4	3	4	4	3	5	4	5	4	6	6	5	6	5	7	6	1	7	4	3	5	4	4	5	1	3	4	4	2	2	2	4	3	3
3	3	3	4	3	3	3	3	3	3	4	4	4	4	3	5	3	2	6	3	4	3	4	5	5	5	4	4	5	4	5	4	5	3	5	3
4	4	4	4	4	4	4	5	4	5	6	4	4	5	5	3	5	7	3	4	3	2	4	4	3	3	3	1	2	3	3	3	5	5	2	3
3	3	3	3	3	3	3	5	4	5	6	5	5	5	6	6	6	5	4	5	3	5	3	3	3	4	4	2	2	5	5	2	3	4	1	4
3	3	3	3	4	4	3	5	4	5	6	6	5	4	5	7	5	6	3	5	1	1	3	2	2	2	3	4	2	3	3	3	3	2	4	2
4	3	3	3	4	3	3	4	4	4	4	5	5	3	5	6	5	5	4	4	3	3	5	4	3	4	3	2	3	2	2	3	4	1	2	4
4	3	3	3	3	3	4	5	4	5	7	7	7	7	7	7	6	7	3	6	3	5	3	2	3	3	2	1	4	2	3	2	3	2	2	2
3	3	3	4	3	3	3	3	3	4	7	5	3	4	4	5	4	5	1	3	4	4	4	5	4	2	3	3	4	3	5	3	3	2	3	4
3	3	3	4	3	3	3	4	4	5	4	5	4	5	3	3	1	5	5	4	5	3	3	3	3	2	5	4	3	5	5	3	5	2	3	2
4	4	3	4	4	4	3	5	4	5	5	5	6	4	4	5	4	6	4	5	3	3	1	2	1	4	3	1	3	3	1	3	2	1	2	2
4	3	4	3	3	4	4	4	4	4	3	4	3	5	3	4	3	3	3	3	3	2	5	2	4	4	3	2	2	2	4	2	4	3	2	4
4	3	4	3	3	4	3	5	4	5	4	7	7	6	7	6	6	7	1	5	3	2	2	3	2	4	3	1	3	4	1	2	3	2	4	3
3	3	3	3	3	3	3	4	3	4	4	5	5	3	4	6	4	4	3	3	3	3	4	4	2	3	4	3	5	4	3	5	5	3	4	3
3	3	3	3	4	3	4	5	4	5	7	5	6	6	5	6	4	4	3	5	3	4	3	5	2	2	3	2	2	3	4	3	3	5	4	4
3	4	3	4	4	3	3	5	4	5	7	6	6	7	5	7	6	6	2	7	3	3	3	2	2	2	2	5	3	4	4	3	1	2	1	1
3	3	3	3	3	3	3	4	3	4	4	3	5	4	3	4	5	4	5	3	2	3	4	3	5	5	3	5	3	3	4	3	4	5	3	4
4	4	3	4	3	3	4	5	4	5	6	5	7	6	6	7	6	5	1	7	3	2	2	1	2	4	3	4	4	4	1	3	3	3	1	5
3	3	4	4	3	3	4	5	4	5	4	5	6	3	3	6	6	5	3	7	5	3	3	3	3	3	3	3	5	1	3	4	2	2	3	2
3	3	3	3	3	4	3	4	3	4	5	4	5	4	6	4	6	3	2	5	4	1	4	4	4	4	3	4	4	3	3	3	3	3	5	2
4	3	3	4	3	3	3	4	4	4	4	5	4	4	4	5	4	4	4	4	1	4	2	3	2	3	3	5	4	4	3	4	4	5	3	4
3	3	3	4	3	3	4	5	4	5	7	5	5	6	7	6	7	7	2	6	2	3	2	4	2	4	3	3	4	4	3	4	2	1	1	3
4	3	3	3	3	4	3	5	4	5	5	5	4	7	6	6	4	5	3	6	1	2	4	3	2	4	3	2	4	2	2	1	4	2	3	3
3	3	3	3	3	3	3	3	3	4	5	3	4	5	3	4	4	4	1	7	4	4	5	3	4	3	2	5	3	3	4	5	4	3	4	5
4	3	3	3	3	3	4	4	3	4	5	3	4	2	5	6	4	5	4	2	4	4	2	3	4	4	3	4	3	4	4	3	4	4	3	3
3	3	3	4	3	3	3	5	4	5	7	5	5	2	5	5	6	4	3	6	2	5	4	2	4	2	3	4	2	2	4	4	2	2	3	2
3	3	4	4	3	3	3	4	3	4	4	5	5	3	4	4	5	6	2	2	5	3	4	3	3	4	3	5	2	3	5	3	5	5	4	4
3	3	3	3	3	4	3	5	4	5	6	5	2	4	6	3	5	5	3	6	1	3	2	3	3	2	3	1	4	4	2	3	3	4	1	4
3	4	3	4	4	3	3	5	4	5	4	6	5	6	6	5	6	6	2	5	2	1	2	1	2	2	1	2	1	1	1	1	3	2	4	3
3	3	3	4	3	4	3	3	2	3	4	4	5	3	4	4	4	3	4	6	4	4	3	4	3	2	4	4	5	4	3	5	3	5	5	4
3	3	3	3	3	3	3	5	4	5	2	4	5	2	2	5	6	4	5	4	2	4	2	4	5	4	2	4	2	3	5	3	2	2	3	3
3	3	3	3	3	3	3	5	4	4	4	6	5	5	5	5	6	3	2	5	2	3	4	2	1	3	2	4	3	4	5	4	3	3	4	4
3	3	4	3	3	3	3	5	4	5	5	3	5	6	5	5	5	4	5	3	3	4	4	2	2	3	2	3	3	2	4	2	1	4	5	1
3	3	4	4	3	3	3	5	4	5	7	5	6	4	7	6	7	5	3	7	5	4	3	2	3	4	4	4	4	3	2	3	2	3	2	2
3	3	3	3	3	4	3	5	4	5	4	6	5	4	5	6	5	6	4	7	5	3	3	1	2	2	3	3	4	2	4	4	3	3	4	3
3	3	3	3	4	4	3	4	4	5	5	5	5	6	5	5	6	5	3	7	3	3	3	2	3	2	5	4	3	4	3	3	3	5	3	4
3	4	3	3	3	3	3	5	4	5	6	7	7	6	5	4	6	5	3	4	4	1	1	1	1	3	2	2	2	1	3	3	3	3	1	5
3	3	3	3	4	3	3	4	3	4	5	4	4	3	4	4	3	5	6	4	4	3	4	5	2	5	5	4	3	5	5	4	3	3	2	4
3	4	3	3	3	3	3	5	4	5	6	7	6	7	5	6	6	6	1	5	3	4	1	3	2	3	4	3	3	3	4	1	3	2	3	3
3	4	3	4	3	4	3	4	4	5	4	3	4	5	5	2	5	6	2	4	3	3	4	2	3	5	4	4	3	4	4	3	2	5	2	3
3	4	4	4	3	3	4	5	4	5	6	7	7	7	7	6	7	7	1	7	1	3	2	4	2	3	4	1	2	2	4	4	3	2	3	3
3	3	3	3	4	3	3	3	3	3	2	2	5	3	3	5	3	3	4	4	5	3	3	5	4	4	4	5	5	3	4	2	5	3	2	3
3	3	3	4	3	3	3	4	3	4	4	4	1	4	4	3	4	4	4	4	5	2	5	3	2	5	4	2	5	3	4	5	3	4	4	4
3	3	4	3	4	3	3	5	4	5	5	5	6	4	6	5	5	7	3	4	3	4	4	3	2	3	2	2	3	4	3	2	2	4	3	2
4	3	3	3	3	3	3	4	4	4	5	4	4	4	6	2	4	6	3	4	4	2	2	2	3	2	1	4	3	3	2	5	5	2	5	1
4	4	4	3	3	3	4	5	4	5	6	4	6	5	5	4	5	6	2	6	2	2	2	1	2	3	3	2	2	1	1	3	3	2	3	5
4	3	3	4	3	4	4	5	4	5	6	4	6	5	6	6	6	5	2	6	5	3	3	3	3	4	2	3	3	3	4	2	2	2	3	4
3	3	3	4	3	4	3	5	4	5	3	5	7	7	6	5	6	6	3	6	1	2	3	1	2	2	2	2	2	2	2	4	3	3	2	4
4	3	3	4	3	4	3	5	4	5	6	5	6	7	5	4	6	6	2	6	2	4	2	2	3	1	2	3	3	2	3	4	3	3	2	3
3	3	3	3	3	3	3	4	4	4	3	3	4	3	5	5	5	5	4	3	2	5	5	4	4	3	4	4	3	2	4	4	3	3	5	5
3	4	3	3	4	3	4	4	4	4	7	4	6	7	5	5	7	6	3	6	2	2	4	1	1	5	3	3	4	2	3	3	3	5	3	3
3	3	3	3	3	3	4	5	4	5	3	2	6	4	5	3	4	5	4	7	3	2	3	3	4	3	4	4	3	2	4	4	4	2	2	4
3	3	3	3	4	3	3	4	3	4	3	4	4	4	2	4	4	4	5	5	3	3	3	4	1	3	3	4	2	3	5	3	3	4	5	3
3	4	3	3	3	3	3	4	3	4	4	4	5	3	2	3	5	5	5	4	3	5	3	2	2	3	4	4	5	3	3	5	2	5	5	4
4	3	3	3	3	3	3	4	4	5	4	4	4	4	3	4	5	3	4	5	4	4	3	4	3	4	3	5	4	4	5	1	3	4	5	2
4	3	3	3	3	3	3	4	4	4	7	6	6	7	7	6	7	7	1	6	5	4	3	5	4	4	3	5	3	2	4	4	4	5	5	4
4	4	3	3	3	4	4	5	4	5	7	7	7	6	6	6	6	7	2	6	3	3	1	2	2	3	2	1	2	1	1	2	2	2	2	2
3	3	3	3	4	3	3	4	4	4	3	4	5	4	3	3	5	3	4	5	2	3	5	4	3	5	5	4	3	3	3	2	3	3	2	3
3	3	3	4	3	4	4	4	4	5	5	5	6	5	6	6	4	6	2	5	4	4	4	2	3	4	4	4	3	2	2	5	3	3	2	4
3	3	4	3	4	3	3	4	3	4	6	6	4	3	3	5	4	5	4	4	4	4	3	4	4	3	3	5	3	3	4	1	4	3	2	4
4	3	4	4	3	4	4	5	4	5	7	6	7	5	7	6	7	7	1	5	1	3	3	3	1	1	2	1	1	3	2	4	4	2	2	3
3	3	3	4	3	4	3	4	3	4	4	3	5	4	6	5	5	3	4	5	4	5	4	4	3	3	3	3	4	3	1	2	4	5	5	3
3	3	3	4	3	4	4	5	4	5	5	5	4	5	3	5	4	4	2	6	2	2	1	3	2	2	3	2	2	3	2	3	4	3	1	3
3	3	3	3	3	4	3	3	3	3	2	3	4	4	4	2	3	6	4	4	3	3	2	4	5	5	2	5	5	1	3	3	5	4	4	3
4	4	3	3	4	3	3	4	4	5	7	7	6	6	4	6	5	4	2	5	2	2	3	3	3	2	3	3	3	3	3	1	3	2	3	3
3	3	4	4	4	3	3	5	4	5	6	6	6	6	5	6	6	7	3	6	3	4	3	2	3	2	3	3	2	4	1	2	3	3	1	2
3	4	3	3	3	3	3	5	4	5	6	5	6	4	6	5	5	5	2	5	4	3	2	3	4	3	2	2	3	3	3	3	3	3	3	2
3	3	4	4	3	4	3	5	4	5	5	5	6	6	5	6	7	7	4	7	2	1	2	2	3	2	2	3	2	3	4	2	4	1	4	2
3	3	3	4	3	3	3	4	3	4	4	6	4	5	5	5	6	4	4	6	5	5	5	2	4	4	4	4	3	4	4	4	4	3	4	4
3	4	4	3	3	4	4	5	4	5	7	6	5	5	6	6	6	7	2	5	4	1	4	2	4	2	1	2	2	4	3	3	3	2	3	2
4	4	4	4	3	3	3	5	4	5	7	7	7	7	5	7	6	7	1	6	2	1	2	2	1	2	2	1	1	3	4	4	2	1	3	1
3	3	3	3	3	3	3	5	4	5	5	5	5	7	6	7	5	5	3	6	3	2	3	2	2	2	2	4	1	2	3	3	3	1	3	4
3	3	4	3	4	3	3	3	2	3	2	3	2	5	3	3	5	3	4	2	5	4	4	4	5	5	5	5	3	5	4	5	3	3	4	5
4	4	3	4	4	3	4	5	4	5	6	4	5	5	6	7	4	5	2	7	1	3	4	3	1	2	2	2	1	4	3	3	2	3	2	3
3	4	3	4	3	4	3	5	4	5	7	7	6	6	6	7	5	6	1	6	3	1	3	2	2	1	2	3	3	1	2	2	1	3	1	4
3	3	3	3	3	3	3	4	4	5	2	4	2	2	3	1	3	3	6	3	3	4	3	3	4	2	2	4	5	3	3	4	4	3	3	5
3	4	4	3	3	3	3	4	4	5	3	4	4	5	2	5	4	2	5	4	2	5	4	4	4	3	4	5	4	4	2	4	4	3	4	3
3	3	4	3	4	3	3	4	4	4	4	3	1	3	2	4	4	3	6	3	2	2	3	2	4	2	5	4	2	1	5	3	4	4	5	5
3	3	3	3	3	3	3	4	3	4	6	4	4	5	5	5	5	6	5	4	3	3	3	2	2	3	3	4	2	3	5	5	4	4	4	5
3	3	3	3	3	3	4	4	4	4	5	7	5	5	6	6	4	5	4	5	4	3	3	3	3	4	4	3	4	3	2	4	3	5	3	3
3	3	4	3	3	3	3	4	3	4	4	5	4	2	3	3	3	3	4	3	3	4	3	4	4	3	4	5	4	3	5	4	5	1	2	4
3	3	3	4	4	3	3	5	4	5	7	7	7	7	7	7	5	6	2	7	3	2	2	2	2	4	3	2	1	4	2	5	4	1	3	2
4	3	4	3	3	4	3	5	4	5	6	7	6	6	6	5	6	5	3	6	4	2	2	2	4	4	3	1	2	3	3	2	2	4	1	3
3	3	3	3	3	3	3	5	4	5	6	7	5	6	6	4	6	6	2	5	3	3	2	4	3	4	2	1	2	3	3	3	3	3	2	1
4	3	3	3	4	4	4	5	4	5	7	7	5	5	6	7	7	6	4	7	2	3	2	1	1	3	2	1	4	2	2	2	3	3	2	2
4	3	3	3	3	3	3	2	2	3	2	2	3	5	3	3	2	4	6	4	3	4	3	4	5	5	3	5	5	5	3	5	4	3	5	5
3	4	3	4	4	3	3	5	4	5	7	5	6	6	5	5	4	4	4	6	3	2	3	3	3	3	2	4	2	4	4	2	1	2	3	2
3	3	3	3	3	4	3	4	4	5	5	5	5	3	6	4	3	4	3	5	2	4	2	4	4	4	4	4	4	3	4	3	1	2	4	3
3	3	3	3	3	3	4	4	4	4	5	4	6	5	3	4	4	4	4	2	5	4	3	4	4	3	4	2	4	3	5	3	4	1	4	4
3	3	3	3	3	4	4	5	4	5	5	6	4	5	4	5	7	4	2	4	3	1	3	2	1	2	3	4	2	2	1	3	1	2	2	2
3	3	4	3	3	3	3	4	3	4	4	4	2	3	6	3	3	3	3	4	4	1	5	4	5	4	3	4	5	3	3	3	3	5	3	5
3	3	4	3	3	4	4	5	4	5	6	6	6	5	6	5	5	3	2	6	2	3	2	3	5	3	4	4	4	1	3	1	3	2	1	4
3	3	3	4	3	3	3	5	4	5	6	3	5	6	6	5	6	6	2	4	3	2	4	3	4	1	2	3	4	4	4	2	3	2	3	2
3	3	4	3	3	3	3	5	4	5	6	6	4	4	5	4	3	5	1	5	4	2	3	4	3	3	3	2	3	2	2	4	2	2	2	3
3	4	4	4	3	3	3	5	4	5	4	5	4	2	5	5	3	3	6	3	3	4	5	2	2	4	4	4	3	3	3	4	4	4	3	3
3	3	4	3	4	3	4	5	4	5	6	7	6	7	7	6	6	7	1	6	3	4	1	3	2	2	1	1	1	2	2	2	3	2	3	1
4	3	3	3	3	3	3	4	4	4	6	5	7	6	6	5	6	6	1	6	3	5	2	3	4	3	3	2	2	3	5	5	3	3	4	5
3	3	3	3	3	3	3	3	3	4	4	2	6	4	5	3	4	4	5	4	4	4	4	5	5	2	5	5	5	4	4	4	5	2	4	4
3	3	4	4	3	3	3	4	3	4	7	5	4	6	5	5	5	4	4	5	5	1	2	5	3	4	4	5	2	5	2	2	4	3	4	4
4	3	3	4	3	3	4	4	3	4	5	5	3	5	6	6	5	5	4	5	3	5	3	5	4	2	4	3	3	5	3	3	3	4	4	2
3	3	3	3	3	3	3	4	3	4	4	3	2	4	5	2	5	2	5	3	4	3	4	5	5	3	2	3	2	3	3	5	2	3	5	3
3	4	4	3	3	4	3	5	4	5	6	6	4	3	5	5	6	4	2	4	2	2	3	2	3	3	4	3	3	2	2	2	3	2	2	2
4	3	3	3	3	3	3	5	4	5	4	5	5	5	6	5	5	6	5	7	3	3	2	2	3	2	2	4	1	3	4	3	2	5	3	1
3	3	3	4	3	3	3	4	4	5	3	4	4	4	4	5	2	4	2	6	4	5	3	4	5	3	3	4	4	3	3	4	3	3	3	3
3	3	4	3	4	3	3	4	3	4	2	2	2	2	2	2	1	1	6	2	3	5	1	2	5	4	3	5	3	3	4	3	3	3	3	4
3	4	4	3	3	4	3	5	4	5	3	7	3	5	5	6	6	4	2	4	2	3	3	3	4	3	2	3	2	3	3	4	1	3	2	4
4	3	3	3	4	3	3	5	4	5	5	4	4	6	5	6	4	6	4	6	3	3	2	2	1	3	4	3	2	3	3	4	2	2	3	2
3	4	3	3	3	3	4	5	4	5	5	7	7	6	6	6	7	5	1	5	3	2	3	2	2	1	3	3	3	3	2	3	2	3	2	3
3	3	3	4	4	3	3	4	4	4	4	4	4	5	5	6	4	3	3	6	4	2	2	4	3	3	4	2	3	3	3	4	3	5	5	4
3	3	3	3	3	3	3	3	2	3	3	3	3	3	5	4	3	4	4	2	4	5	5	5	4	2	3	3	4	5	4	3	4	5	5	3
4	3	4	4	3	4	4	5	4	5	7	4	4	5	5	4	6	4	3	5	4	3	3	3	3	2	4	3	2	2	3	4	3	1	4	3
3	3	3	3	3	3	4	5	4	5	5	7	6	6	7	7	6	6	2	7	3	1	1	2	2	4	4	3	2	2	2	2	2	2	2	4
3	3	3	3	3	3	3	3	3	3	2	4	4	3	3	4	4	4	6	3	5	4	4	4	4	5	3	4	2	4	3	3	5	4	4	4
3	3	3	3	3	4	3	4	4	5	4	4	5	4	5	5	3	4	3	4	5	4	5	3	3	2	2	5	3	5	4	4	1	2	3	5
3	3	4	3	4	3	3	5	4	5	4	3	5	4	5	4	4	5	2	5	2	4	3	4	2	2	2	5	1	1	3	3	4	3	2	3
3	4	3	3	3	4	3	5	4	5	4	6	5	6	7	5	7	6	2	4	4	3	1	2	2	2	3	3	2	3	4	2	1	2	4	2
4	4	3	4	3	4	3	5	4	5	4	4	3	3	4	3	5	5	6	5	4	2	2	2	5	3	3	3	3	3	3	2	3	2	4	4
3	4	3	3	3	3	4	5	4	5	4	5	6	4	5	1	5	3	2	6	4	2	3	3	3	4	3	2	3	5	3	2	2	3	3	4
4	3	3	3	3	3	4	5	4	5	5	4	5	4	5	4	3	5	3	5	4	3	5	2	3	4	3	4	4	3	4	2	3	3	4	2
4	3	3	3	3	3	3	5	4	5	4	5	4	4	4	6	3	3	7	4	3	4	2	3	2	2	5	2	2	1	5	4	1	2	5	4
3	3	4	3	3	3	3	3	2	3	3	4	4	2	1	4	3	6	7	3	4	5	4	3	3	4	2	5	4	5	5	5	5	4	5	4
3	3	4	3	3	3	3	4	4	4	5	4	4	5	5	6	7	5	4	7	3	5	2	3	3	2	3	2	3	3	4	3	3	3	3	2
3	3	4	3	4	3	3	4	4	5	4	5	4	5	6	6	7	5	3	6	5	3	4	3	5	4	1	2	3	1	4	3	4	3	1	2
3	3	3	3	3	3	4	5	4	5	6	5	4	5	5	5	5	6	4	5	2	2	3	4	3	3	3	3	4	2	4	3	2	2	4	3
3	3	3	4	3	3	4	4	3	4	3	5	4	4	5	4	3	4	5	3	3	5	1	4	4	4	5	5	4	4	3	2	5	4	4	5
3	4	3	4	3	4	3	4	4	4	6	4	5	5	5	4	6	5	3	5	3	3	3	4	4	4	3	4	5	2	4	4	2	4	3	4
3	4	3	3	3	3	4	4	3	4	1	3	2	3	2	2	3	5	4	4	4	2	4	4	3	3	4	4	2	2	5	4	1	2	3	3
3	4	3	4	4	4	4	5	4	5	5	7	5	6	6	5	5	5	2	7	3	3	3	3	4	1	1	2	3	3	4	2	4	4	4	2
4	4	3	4	3	4	3	5	4	5	7	6	7	6	7	6	6	4	3	7	3	4	3	2	2	1	3	2	1	1	2	4	1	3	1	2
3	3	3	4	4	3	3	3	3	4	3	2	3	4	4	4	2	2	4	3	4	4	4	4	5	4	5	4	4	3	4	4	4	2	5	3
3	3	4	3	3	3	3	3	3	3	3	2	4	3	2	4	4	4	6	1	3	5	4	4	5	5	4	5	4	5	4	4	5	5	5	3
4	4	3	3	3	4	4	5	4	5	6	5	4	3	4	5	6	4	2	6	3	2	3	3	2	2	3	3	2	3	2	5	3	4	3	1
3	4	4	3	3	3	3	5	4	5	7	6	5	5	6	4	7	7	2	7	4	2	3	4	3	2	2	3	4	1	4	2	3	2	3	1
3	4	4	3	3	3	3	5	4	5	5	4	7	7	5	6	7	7	1	5	3	3	2	3	3	3	3	4	1	2	2	3	3	3	1	1
3	3	4	3	4	3	3	5	4	5	5	7	7	7	7	5	6	6	1	7	3	2	3	1	2	5	4	3	4	3	2	3	2	3	3	1
3	3	4	3	3	4	3	4	4	4	3	5	4	4	3	1	4	3	4	3	4	5	4	3	3	3	4	2	4	4	3	3	5	2	5	5
3	3	3	3	3	4	4	5	4	5	6	6	7	5	5	6	7	5	3	5	2	3	3	3	2	4	3	3	3	3	2	2	3	4	3	5
4	3	4	3	3	4	4	5	4	5	7	7	7	7	7	7	7	4	1	6	3	4	2	1	1	2	2	4	2	3	2	2	2	1	1	4
3	3	3	4	3	3	4	5	4	5	4	7	4	5	4	5	5	5	3	5	3	3	2	3	4	2	2	2	2	3	1	1	4	3	1	3
3	3	4	3	3	4	4	5	4	5	5	5	6	6	5	6	6	6	3	4	4	2	3	3	2	2	4	4	4	4	2	1	3	5	3	2
3	3	4	3	3	3	3	5	4	5	7	7	7	7	7	7	6	6	2	7	4	1	1	5	1	2	3	5	1	2	2	1	2	1	2	2
4	3	3	3	3	3	3	5	4	5	5	5	5	5	5	5	7	4	3	6	2	3	2	3	3	3	1	3	1	1	3	2	2	2	3	2
4	3	3	3	3	3	4	5	4	5	7	5	5	6	7	5	6	5	2	4	3	3	2	2	3	1	3	2	2	4	1	1	3	4	2	4
3	3	3	4	3	3	3	5	4	5	7	6	7	6	6	7	7	7	1	7	3	1	3	4	1	2	1	2	2	3	3	1	1	3	3	1
3	3	3	3	3	3	3	4	4	4	5	5	3	4	2	5	7	5	3	4	4	4	5	3	5	3	3	4	3	3	5	3	5	4	5	4
3	3	3	3	4	3	3	5	4	5	6	4	5	7	6	3	6	5	4	6	3	4	1	3	3	2	4	1	1	2	2	3	4	2	3	3
3	4	4	3	3	3	4	5	4	5	7	6	4	5	5	5	6	7	2	5	3	2	3	3	3	2	4	1	4	5	2	3	2	2	4	3
3	3	3	3	3	3	3	4	3	4	4	3	6	6	4	6	3	3	5	4	4	2	2	4	3	5	4	4	5	3	4	3	5	4	3	2
3	4	3	3	3	4	3	4	4	5	6	5	5	5	5	6	4	5	2	6	4	4	4	2	3	4	3	3	3	3	4	5	3	4	2	3
3	4	3	3	3	4	3	5	4	5	7	6	5	5	5	6	6	6	2	5	2	4	3	4	3	2	3	3	3	2	2	3	3	3	2	1
3	3	3	4	4	3	3	5	4	5	5	6	7	5	5	4	5	6	3	5	1	2	4	2	2	4	2	2	3	2	4	4	2	3	2	5
3	3	4	4	3	3	3	5	4	5	7	7	7	7	7	7	6	7	2	7	2	3	3	4	4	2	3	3	3	2	3	1	3	3	4	3
4	3	3	3	3	3	3	4	3	4	6	3	4	4	5	4	2	5	4	3	3	4	2	2	4	4	4	5	3	1	5	5	3	4	4	5
4	3	3	3	4	3	4	5	4	5	6	4	6	5	7	6	5	6	2	6	5	3	2	2	3	5	3	1	4	3	1	3	3	2	1	2
3	3	3	3	4	3	3	3	3	4	5	4	4	5	4	4	5	6	1	5	4	5	4	2	5	5	3	3	5	5	3	5	1	3	4	4
3	3	4	3	4	4	3	5	4	5	7	6	7	6	6	5	7	5	1	5	3	2	3	5	2	1	3	2	3	2	2	1	2	3	1	5
3	4	4	4	4	4	3	5	4	5	4	5	5	5	5	5	4	5	3	5	2	2	3	2	4	3	3	3	5	5	1	2	2	4	2	4
4	3	4	4	3	3	4	5	4	5	7	7	7	7	7	6	7	5	1	6	2	3	2	3	2	3	2	1	3	2	4	2	1	4	3	3
4	3	4	3	3	3	3	3	3	4	2	4	5	4	5	4	3	5	3	4	3	4	4	5	5	3	3	3	3	4	4	4	5	5	2	5
3	3	3	3	3	3	3	4	4	4	5	5	3	3	5	2	3	6	3	4	2	1	5	2	3	3	2	4	3	4	3	2	3	4	2	5
4	3	4	4	3	4	3	5	4	5	5	6	6	6	6	7	6	5	3	6	3	1	3	3	1	2	3	3	4	2	4	4	1	3	2	4
3	3	4	4	3	3	4	5	4	5	3	5	5	5	5	2	5	4	3	3	3	2	3	2	3	3	3	1	2	2	3	4	3	2	1	4
3	3	3	3	4	3	3	4	3	4	3	7	4	2	5	6	6	4	2	5	5	4	4	3	2	4	2	3	3	3	3	3	5	3	2	5
3	4	3	3	3	3	4	4	4	4	4	3	4	3	4	4	3	4	1	3	4	2	3	2	3	5	2	3	2	3	3	4	3	4	3	3
3	3	3	3	4	4	3	5	4	5	6	3	5	5	4	4	5	4	3	5	3	2	2	3	3	3	1	2	5	3	3	4	1	2	1	3
3	4	3	3	4	3	3	4	3	4	2	4	4	5	4	4	2	2	3	3	2	5	4	2	3	3	5	3	4	3	4	4	2	5	3	4
3	3	3	3	3	3	3	3	3	4	3	3	2	5	6	5	2	4	2	5	5	4	5	4	4	3	4	4	4	4	5	3	3	4	4	4
3	4	4	3	3	3	4	5	4	5	4	3	5	4	6	5	6	6	4	4	3	3	4	3	3	2	4	4	1	2	4	4	2	3	4	3
3	3	3	3	4	4	3	5	4	5	7	7	6	6	7	7	7	7	1	7	1	3	3	5	2	2	5	3	4	2	5	4	5	2	4	3
3	3	3	3	3	3	4	4	4	5	4	2	4	4	3	3	3	3	5	3	4	4	4	3	4	4	4	4	4	3	3	2	3	4	2	1
3	3	3	3	4	4	3	4	4	5	6	7	5	5	6	6	3	5	3	6	2	3	2	4	2	2	3	3	1	1	5	5	2	3	2	4
3	3	3	4	3	3	3	3	3	3	4	3	3	2	1	1	3	5	5	3	3	3	4	4	3	3	4	1	4	3	5	3	3	3	2	4
3	4	4	4	4	3	3	5	4	5	6	5	5	6	5	5	5	6	3	6	3	3	2	3	1	4	2	3	2	2	4	3	4	2	4	3
3	3	3	3	3	3	4	3	2	3	3	3	4	5	3	4	3	4	6	3	3	5	4	5	3	5	3	3	4	5	4	3	5	5	4	5
3	3	3	4	3	3	3	3	2	4	4	4	4	3	5	3	5	4	3	3	5	4	5	4	4	3	3	4	5	5	3	4	4	4	4	4
4	3	4	3	3	3	3	4	4	5	4	4	5	6	6	4	6	5	3	5	3	3	3	4	3	2	3	3	3	2	3	3	3	3	2	2
4	4	3	3	4	4	4	5	4	5	6	3	5	5	5	5	4	5	2	7	2	3	2	1	3	4	1	2	1	2	2	4	2	2	2	3
3	3	3	4	3	3	3	4	4	4	4	3	6	4	5	7	3	5	3	4	4	3	3	4	5	4	2	3	4	2	4	2	4	5	5	3
4	4	3	3	3	3	3	4	4	4	4	5	4	5	4	4	5	5	4	6	4	1	2	4	5	3	2	3	4	4	3	3	3	4	5	5
3	3	4	3	4	3	4	5	4	5	7	5	7	6	7	6	7	6	3	5	2	3	2	1	3	2	1	3	2	2	3	2	2	1	1	2
3	3	3	3	3	3	3	4	3	4	5	3	3	5	4	4	5	5	4	5	4	4	4	4	5	5	4	3	4	3	3	4	3	1	5	3
3	3	3	3	4	4	4	3	2	3	2	2	1	2	3	3	4	2	6	2	5	3	3	2	4	3	4	3	5	4	4	4	3	2	3	3
3	3	3	4	3	3	3	5	4	5	5	7	4	5	6	3	5	5	4	5	4	3	4	2	3	2	3	1	1	3	4	1	3	3	3	1
3	3	3	3	3	3	3	4	4	4	6	6	4	5	5	4	5	7	4	5	3	5	2	3	5	4	4	4	5	4	4	4	4	5	3	3
3	3	3	3	3	4	3	4	3	4	6	3	5	3	4	3	5	4	4	3	3	4	2	5	4	3	5	3	3	4	3	5	3	5	4	5
3	3	4	4	3	3	4	5	4	5	6	5	7	5	5	5	7	4	2	6	2	4	3	4	3	2	3	3	2	3	2	3	3	2	2	2
3	3	3	3	4	3	4	4	3	4	3	3	1	3	5	5	4	3	4	3	4	4	4	4	5	3	5	5	3	4	5	3	5	4	4	3
3	4	3	4	3	3	3	4	4	5	5	4	5	5	5	5	5	6	4	6	2	3	3	2	3	1	3	4	4	2	4	3	3	3	2	3
3	4	3	3	3	3	3	3	2	3	4	5	6	4	4	4	6	4	4	4	3	5	4	5	4	4	4	4	5	2	5	3	3	4	4	4
3	3	3	4	3	3	4	5	4	5	5	6	7	7	7	7	7	7	1	7	1	3	3	1	1	3	2	3	3	1	3	3	2	2	1	1
4	3	3	3	4	4	3	4	4	5	3	5	7	6	5	4	5	5	2	7	4	4	4	3	3	5	1	3	3	3	3	4	3	3	3	3
3	4	3	4	3	4	3	5	4	5	5	4	6	5	6	5	6	6	3	6	4	3	4	2	3	3	3	1	5	1	4	2	3	2	3	3
4	3	4	3	3	3	3	5	4	5	4	7	5	6	5	4	5	7	2	4	4	2	2	3	2	2	4	1	3	4	3	3	4	3	3	3
3	3	3	3	4	3	4	4	4	5	5	6	5	6	4	4	5	4	3	7	3	3	3	5	4	3	3	4	3	2	3	4	2	5	4	3
3	3	3	3	3	3	3	3	2	3	4	3	4	3	2	5	3	2	5	5	2	5	4	2	3	5	4	5	5	4	5	5	4	4	2	5
3	3	4	3	4	3	3	4	3	4	2	4	2	2	4	4	4	4	6	2	3	4	5	4	5	4	5	2	4	5	5	4	3	4	4	4
3	3	3	4	3	3	4	5	4	5	3	4	6	4	3	4	6	4	4	6	2	1	2	3	1	4	3	3	5	3	4	5	2	3	2	2
3	4	3	3	3	3	4	4	3	4	5	5	6	5	4	4	6	4	3	3	2	3	2	3	4	3	3	4	3	2	3	5	2	3	4	4
3	3	3	3	3	3	4	4	4	4	3	4	5	4	5	3	5	5	5	6	5	2	4	4	4	3	3	3	3	1	3	4	4	4	3	3
3	3	4	3	3	3	3	4	3	4	6	5	5	4	6	5	4	6	5	7	4	3	3	4	4	4	4	3	5	4	3	3	2	5	5	4
3	3	3	4	3	3	4	3	3	4	3	2	2	3	3	3	5	1	7	4	4	3	5	4	5	5	4	3	4	4	5	4	4	3	4	5
4	3	3	3	3	3	4	5	4	5	6	6	6	6	5	6	6	5	1	5	4	3	2	1	2	2	2	1	2	3	3	3	3	2	4	4
4	4	3	4	3	3	3	4	4	5	6	2	4	4	4	3	4	5	5	2	2	3	4	2	5	4	2	2	2	3	3	3	2	5	3	2
4	3	4	3	3	3	4	5	4	5	6	6	7	7	7	6	6	7	2	7	3	5	2	4	2	2	3	3	1	2	4	4	3	2	1	4
4	3	3	3	4	3	4	5	4	5	6	7	4	5	6	6	6	4	2	6	1	3	1	1	2	1	4	2	1	2	2	2	1	2	2	2
4	3	4	4	4	3	3	5	4	5	4	5	3	4	2	5	6	5	4	3	3	3	3	3	5	3	2	4	4	3	5	3	2	3	2	3
3	3	3	4	4	3	4	5	4	5	4	4	3	4	4	6	5	4	3	6	4	1	1	2	3	4	3	1	3	4	4	1	2	3	3	2
3	4	3	3	3	3	3	4	3	5	5	4	5	6	5	4	5	7	2	5	2	3	4	4	4	3	3	4	4	1	4	3	4	4	4	4
4	3	3	4	4	3	4	5	4	5	5	3	4	5	6	3	7	4	3	6	4	2	3	3	3	2	3	4	2	4	2	4	4	3	3	1
4	4	4	4	3	3	3	5	4	5	3	5	6	5	5	4	3	4	3	5	3	3	1	3	3	4	3	1	2	2	4	4	3	2	3	3
3	3	3	3	3	3	3	5	4	5	7	7	7	6	5	6	6	7	1	7	2	2	3	3	1	3	2	2	3	2	4	2	5	2	2	4
3	3	3	4	4	4	3	5	4	5	5	5	5	6	6	4	4	6	3	6	1	2	3	2	3	1	1	3	4	3	3	2	3	3	3	2
4	4	3	3	3	3	3	5	4	5	6	7	5	5	5	5	6	6	1	5	3	4	1	1	3	2	2	4	3	2	4	4	3	4	3	4
3	3	4	3	4	3	4	5	4	5	7	7	5	6	7	7	7	6	2	6	3	2	3	2	4	3	3	1	3	3	3	4	4	3	3	3
3	4	3	3	3	4	3	4	4	5	3	4	4	4	3	3	5	4	4	4	3	5	3	2	3	4	4	5	2	2	5	3	3	2	2	2
4	4	3	3	4	3	4	5	4	5	7	4	6	7	7	7	6	7	4	5	1	3	2	1	3	2	1	2	3	2	1	1	2	2	2	2
4	3	3	3	3	3	3	5	4	5	5	6	4	3	6	4	5	5	4	5	4	2	1	3	2	3	4	2	3	3	4	2	2	3	2	3
3	4	3	3	4	3	4	4	3	5	6	5	7	4	4	6	5	4	4	6	5	5	4	5	3	3	5	4	2	3	1	3	2	4	2	4
3	3	3	3	3	3	3	5	4	5	4	3	6	4	4	3	5	5	3	4	4	3	3	1	1	3	4	5	2	3	2	1	4	1	4	3
3	3	3	3	4	4	3	4	4	4	4	4	4	5	3	3	2	5	5	3	5	3	2	2	2	4	2	3	4	4	2	4	3	4	3	4
3	3	4	3	4	3	4	5	4	5	6	7	6	6	6	6	4	5	2	3	2	3	1	3	2	2	3	2	3	3	2	2	3	2	3	1
3	3	3	3	4	3	3	4	3	4	5	6	3	3	4	2	4	4	5	3	2	2	3	3	5	4	3	3	1	5	3	4	5	2	3	4
3	3	4	4	3	3	3	4	3	4	5	4	6	5	6	5	4	3	3	5	4	3	4	4	4	4	3	5	4	4	3	5	2	5	5	4
4	3	3	3	3	3	3	3	2	3	2	4	2	3	1	3	4	2	7	1	4	5	3	4	3	4	5	3	3	5	4	4	5	4	4	4
4	3	3	3	4	4	3	4	4	5	2	2	3	1	1	1	3	1	6	5	4	3	2	5	1	4	4	2	4	3	3	5	3	3	3	3
3	3	3	4	4	3	4	3	2	3	3	4	3	4	4	3	3	3	5	3	3	5	5	5	5	4	5	3	5	2	3	5	4	5	5	4
3	3	3	3	4	3	3	3	3	3	4	4	5	4	5	5	3	3	3	4	3	4	4	5	3	2	5	3	3	3	3	3	4	5	4	4
3	3	3	3	3	3	4	5	4	5	7	7	5	4	5	6	7	6	3	6	3	3	3	4	2	3	3	2	3	2	2	3	3	3	5	3
3	3	3	3	3	3	3	5	4	5	6	6	4	5	6	4	4	3	5	6	3	3	2	2	4	4	1	2	4	3	4	3	3	3	4	2
3	4	3	3	4	4	3	5	4	5	7	4	6	6	5	7	6	6	1	6	3	1	2	3	2	4	4	1	3	2	5	3	1	1	2	1
3	3	4	3	3	4	3	4	3	4	4	4	3	5	4	4	4	3	5	4	4	4	5	4	3	4	3	4	3	4	5	4	4	3	4	3
3	4	3	3	3	3	4	4	4	5	5	4	7	4	4	5	6	7	3	7	1	4	4	3	3	5	3	5	4	3	3	3	2	5	3	3
3	3	3	3	3	4	3	4	4	5	5	4	4	4	4	6	4	4	4	6	5	1	5	3	5	3	2	2	4	3	4	4	5	3	2	1
3	3	3	4	3	3	4	4	3	4	1	4	3	4	5	3	5	3	4	4	4	1	4	4	4	4	4	3	3	4	4	4	4	5	5	4
3	4	3	3	4	3	3	5	4	5	7	6	7	7	7	7	7	7	3	7	5	2	2	2	1	3	3	3	3	3	3	2	3	3	2	5
4	3	4	3	3	4	3	5	4	5	5	5	7	7	5	5	5	7	3	6	2	4	3	1	2	3	2	3	3	1	3	2	4	3	2	3
4	3	4	3	4	3	4	5	4	5	3	2	5	3	3	4	3	2	5	3	2	5	4	5	3	5	4	5	4	4	3	3	2	1	3	3
3	3	3	3	3	3	4	5	4	5	3	3	2	4	4	4	3	4	5	4	3	1	4	4	4	4	4	4	4	4	1	4	3	4	2	2
3	3	3	3	4	3	3	4	4	5	5	6	5	6	4	5	3	6	3	5	4	5	3	3	2	3	2	2	2	3	2	3	2	3	3	1
3	3	3	3	3	3	3	3	3	3	2	3	2	1	2	1	3	2	5	1	5	5	5	3	4	5	5	2	4	2	4	2	3	4	4	5
3	3	4	4	3	3	3	5	4	5	7	5	5	6	6	7	5	6	3	6	3	2	1	3	3	3	1	3	2	3	5	3	1	3	2	3
3	3	3	4	3	3	3	3	3	4	3	5	4	5	3	4	2	3	5	5	4	5	4	4	5	5	4	4	4	3	5	4	5	5	4	3
3	3	3	3	3	3	3	4	4	5	5	6	5	6	5	6	6	5	2	6	3	4	3	3	2	3	3	5	3	3	4	4	4	3	3	4
3	3	3	3	3	3	3	4	3	4	3	5	4	6	4	3	3	4	4	5	3	3	3	5	4	4	4	4	5	4	3	3	3	2	2	4
4	4	3	4	4	4	4	5	4	5	4	4	7	5	5	6	5	5	1	6	3	1	2	4	4	2	3	1	2	3	3	3	1	4	2	1
3	4	3	3	3	3	3	5	4	5	7	7	7	6	6	6	5	7	3	5	3	2	4	1	3	4	2	3	2	3	3	3	3	2	1	2
3	3	4	4	3	3	3	4	4	5	6	6	6	5	5	4	6	5	3	5	2	3	4	4	4	3	4	2	4	3	4	4	3	1	1	3
4	3	3	3	3	3	3	5	4	5	4	2	5	3	2	5	4	5	3	4	1	5	3	3	3	4	3	5	4	2	3	1	2	2	3	3
4	4	3	3	3	4	4	5	4	5	6	7	6	6	6	6	6	7	3	5	1	1	1	3	3	1	4	3	2	2	3	2	4	3	2	1
3	3	3	4	3	4	3	5	4	5	5	5	5	6	4	6	5	6	2	4	2	2	3	2	2	2	3	2	2	2	2	2	2	2	3	3
3	3	3	3	3	3	3	4	3	4	5	5	3	5	3	5	5	3	2	4	4	3	3	4	4	2	3	3	4	4	5	5	4	3	4	4
3	3	3	3	3	4	3	4	4	5	5	7	6	6	7	5	5	7	2	7	3	5	4	2	4	3	4	3	5	3	3	3	3	3	1	4
4	3	3	3	4	3	4	5	4	5	5	7	6	7	5	7	7	6	1	7	3	1	3	4	2	3	2	2	4	2	2	2	5	2	2	3
4	3	3	3	3	3	3	5	4	5	6	7	5	7	5	7	7	6	1	6	3	4	3	4	5	3	4	3	2	3	3	2	3	2	3	3
3	4	3	3	3	3	3	5	4	5	5	7	6	5	6	5	7	5	3	5	5	1	1	5	4	4	4	2	4	3	5	4	1	2	3	4
3	3	3	3	3	3	4	5	4	5	6	4	5	4	5	6	5	6	3	6	3	3	4	2	2	2	2	3	3	3	2	2	3	3	3	1
3	4	4	4	3	3	3	5	4	5	6	5	7	6	7	5	4	4	4	4	3	3	4	3	2	1	1	3	4	3	2	2	3	4	2	2
4	3	3	3	3	3	3	4	3	4	4	5	2	5	3	3	3	4	3	3	2	3	4	5	3	4	5	3	5	3	4	5	4	3	4	3
3	3	3	4	3	3	4	5	4	5	6	4	7	5	4	5	6	7	3	6	3	3	2	2	3	4	3	3	1	3	1	3	3	4	2	2
3	4	3	3	4	4	3	5	4	5	7	6	4	5	5	4	5	4	3	4	3	2	4	2	2	3	3	4	3	3	1	2	2	4	2	2
4	4	4	3	4	3	3	5	4	5	4	6	5	4	3	5	6	4	5	4	2	1	2	3	2	4	3	3	2	4	4	1	4	2	3	1
3	3	4	4	3	3	3	3	2	4	3	4	3	4	4	3	2	3	5	6	3	4	4	5	5	4	5	3	3	5	4	4	5	5	2	5
3	4	4	3	4	3	4	5	4	5	6	7	7	7	7	7	6	7	1	5	3	1	4	2	3	3	5	3	1	2	1	3	2	3	3	3
3	3	3	3	3	4	3	5	4	4	4	6	5	6	6	5	6	4	3	6	2	3	4	5	1	3	4	5	3	3	3	2	2	3	5	2
4	3	3	4	3	3	3	4	4	4	6	5	4	4	5	4	3	3	2	5	4	3	1	2	4	2	4	4	3	5	3	4	5	1	3	1
3	3	3	3	3	3	4	4	4	4	5	2	3	2	5	2	3	4	4	2	4	5	4	4	2	3	4	5	3	3	4	3	4	4	5	3
3	4	3	3	3	3	3	4	4	5	4	4	4	6	4	3	5	5	4	5	4	3	4	3	3	5	4	4	1	4	4	2	3	4	4	3
3	3	4	3	4	3	3	4	4	5	7	6	5	5	6	5	7	5	3	6	2	3	1	2	2	3	2	2	3	3	1	2	4	2	4	4
3	3	3	3	4	4	3	5	4	5	7	7	6	6	6	7	7	7	1	7	3	1	4	3	2	2	3	4	4	1	4	3	3	5	3	2
3	3	3	3	3	3	3	4	3	4	4	4	3	5	6	5	6	3	4	5	3	3	2	4	3	3	2	5	3	4	4	2	5	5	4	5
3	3	3	3	4	4	4	4	4	4	3	4	2	3	5	4	3	5	4	4	3	3	3	2	2	4	4	3	2	4	3	4	3	2	4	3
4	4	4	4	4	3	4	5	4	5	7	7	7	7	7	7	7	7	1	7	3	4	3	2	3	1	2	4	3	2	3	2	2	2	1	3
4	4	3	4	3	4	4	5	4	5	7	7	7	7	7	7	7	7	1	7	3	1	2	3	1	2	3	2	3	1	1	1	3	1	1	3
3	3	4	4	4	3	3	5	4	5	5	5	5	2	6	4	5	4	4	4	4	2	4	3	2	2	3	3	3	4	2	3	2	2	2	3
3	4	4	3	4	3	3	5	4	5	4	5	5	6	4	6	5	4	4	3	2	3	1	3	3	2	2	1	2	2	1	2	2	3	2	1
3	3	3	3	3	3	3	4	4	4	5	1	3	4	2	4	2	3	6	2	3	3	4	3	4	4	2	2	2	3	4	3	1	3	3	3
3	4	3	3	3	3	4	5	4	5	5	5	4	4	4	5	7	6	4	3	4	4	3	2	2	2	4	3	4	3	4	3	3	2	2	4
4	4	3	3	3	3	3	4	4	5	4	6	5	3	5	5	6	6	3	6	4	5	3	3	1	3	3	3	3	5	4	3	5	3	4	2
3	4	3	3	3	3	3	4	3	4	3	6	2	3	6	4	3	4	2	4	5	3	4	3	3	2	5	2	3	4	4	3	3	5	3	5
3	3	3	3	3	3	3	3	2	3	3	5	3	2	5	3	4	3	5	3	5	5	4	4	2	4	3	5	4	5	3	4	5	5	3	3
3	3	3	3	3	3	4	4	4	5	4	5	5	4	4	5	3	3	4	4	3	3	5	2	4	4	3	4	4	4	3	3	3	4	3	2
3	3	3	4	3	3	3	4	4	5	6	7	7	7	7	7	7	6	1	7	4	3	4	4	3	4	1	4	3	5	3	4	2	5	4	3
4	3	3	4	3	3	3	4	4	5	7	4	4	5	4	4	3	5	3	5	3	4	4	4	3	4	4	4	3	4	3	4	3	3	4	3
3	3	4	4	4	3	3	5	4	5	7	7	4	7	7	6	7	7	1	6	4	2	1	1	3	3	3	3	1	3	2	3	2	2	1	2
3	3	3	4	3	3	4	3	3	4	2	3	1	4	5	2	2	2	5	3	3	4	4	4	5	3	3	4	3	4	3	2	4	4	4	4
3	3	3	3	3	4	3	3	3	3	3	6	6	7	5	5	4	4	3	5	5	5	4	3	4	2	4	5	4	5	4	5	4	3	5	4
4	3	4	3	4	3	3	5	4	5	6	6	5	7	6	5	6	5	3	6	2	4	2	2	2	4	2	3	3	2	1	2	4	2	4	2
3	3	3	4	3	4	4	5	4	5	6	5	7	6	5	2	4	5	1	4	3	3	4	2	2	2	3	2	3	3	3	3	2	4	4	4
3	4	4	3	3	4	4	5	4	5	7	6	4	5	5	7	4	5	2	5	4	2	2	5	2	1	2	1	4	2	3	3	2	3	3	3
3	3	3	3	3	3	3	3	3	4	2	3	3	3	1	2	1	4	7	2	3	4	3	2	4	5	5	4	3	4	4	3	4	1	4	5
3	4	4	4	3	4	3	5	4	5	7	5	7	5	7	4	5	5	1	5	1	2	3	2	4	3	2	3	4	3	3	4	3	4	5	1
3	3	3	3	3	3	3	4	4	4	2	3	3	3	4	5	4	5	4	3	3	4	4	3	2	4	2	4	2	3	3	4	3	3	5	4
4	3	3	3	3	3	4	4	3	4	3	5	2	5	4	2	5	2	5	4	3	3	5	4	3	4	3	5	4	4	3	4	4	3	4	3
3	3	3	4	4	4	4	5	4	5	5	6	7	6	6	5	7	4	1	6	1	2	4	3	3	3	2	3	1	2	2	5	3	2	3	3
3	4	4	4	4	3	4	5	4	5	7	7	7	6	6	6	7	7	3	6	1	4	2	4	1	2	1	3	1	2	3	2	4	1	2	4
3	3	4	3	3	4	3	3	2	3	3	5	4	4	2	4	3	4	3	4	5	4	5	5	5	4	5	5	5	5	5	4	2	4	3	3
3	3	3	3	4	4	4	5	4	5	5	4	5	4	4	4	5	5	4	5	4	2	3	2	4	5	1	1	3	3	2	3	3	4	1	3
4	3	3	3	4	4	4	5	4	5	3	5	5	4	6	4	4	5	4	4	2	4	3	4	5	1	3	3	3	2	2	2	2	1	2	2
3	3	3	3	4	4	3	5	4	5	6	4	5	5	5	4	3	5	3	3	3	4	1	4	3	3	3	3	2	4	3	2	4	4	2	1
3	3	3	4	3	3	4	5	4	5	6	7	5	7	4	7	5	6	2	6	4	1	2	4	4	2	2	4	3	2	2	4	4	4	2	4
3	3	4	3	3	3	3	5	4	5	6	3	6	7	5	5	7	5	2	6	3	3	3	2	2	3	1	2	2	4	2	2	3	3	2	4
3	3	3	4	4	4	3	5	4	5	5	7	7	7	5	7	7	6	1	7	4	3	3	3	4	2	1	2	3	3	2	3	2	4	4	4
3	3	3	3	4	3	4	4	3	4	3	4	5	4	4	6	3	5	3	3	4	5	3	1	3	3	5	3	2	2	4	3	2	5	5	4
3	4	4	3	3	4	3	4	4	4	3	3	4	4	4	3	3	5	3	7	2	3	3	3	4	4	3	1	4	4	4	5	5	4	5	2
3	4	3	3	3	3	3	4	4	5	6	6	5	4	7	6	6	5	2	5	4	3	3	2	4	5	1	3	3	2	4	1	4	4	1	3
3	3	4	3	4	3	4	5	4	5	5	4	4	3	6	5	4	4	4	5	2	2	2	3	3	2	2	2	3	1	4	3	1	3	3	2
4	4	3	3	4	3	3	5	4	5	5	4	3	4	4	3	3	5	2	4	2	4	3	2	2	1	2	2	2	3	2	3	4	2	3	4
3	3	3	3	3	3	4	4	4	4	3	4	5	5	4	6	4	3	6	5	4	3	3	4	2	3	5	3	2	5	2	2	4	4	3	3
3	4	4	4	3	3	3	5	4	5	6	6	5	6	5	5	6	7	2	5	2	4	4	4	4	4	2	4	2	3	5	2	3	2	2	1
3	3	4	3	3	3	3	2	1	2	4	5	3	5	6	4	2	5	4	4	4	4	5	4	4	4	5	5	3	4	2	2	3	3	4	5
3	4	4	4	4	4	4	5	4	5	4	5	5	6	6	3	4	4	3	3	2	4	2	3	3	3	3	1	2	3	2	3	4	5	4	3
3	4	3	3	3	3	3	2	1	2	3	4	3	5	2	4	3	4	4	4	3	3	4	4	5	4	3	5	4	4	3	4	4	4	5	5
3	3	3	3	3	3	3	4	3	4	5	7	4	5	3	5	4	5	2	5	3	4	4	4	5	5	4	4	4	4	4	2	3	5	5	4
3	3	3	4	3	4	3	4	3	4	5	4	4	3	4	5	3	4	3	4	5	4	3	4	4	4	5	4	3	4	3	4	2	4	5	4
3	3	3	4	3	3	3	3	2	3	5	3	4	5	4	5	5	2	5	4	4	5	4	4	5	4	5	2	5	3	5	4	4	3	5	4
3	4	3	4	4	3	3	5	4	5	5	4	5	6	5	4	6	5	5	4	5	4	1	1	2	2	3	4	5	3	3	5	2	2	4	3
3	3	3	3	3	3	3	3	2	3	5	5	3	4	3	1	4	6	4	5	5	3	5	5	4	4	5	4	4	3	5	5	2	4	3	3
3	3	3	3	3	3	3	4	4	5	7	7	6	5	4	5	5	5	2	5	4	2	5	4	2	4	3	3	2	2	3	1	5	4	2	3
3	3	4	3	3	3	3	5	4	5	7	5	7	6	6	6	6	7	1	7	2	4	2	1	3	1	3	2	5	3	4	2	3	2	3	3
4	3	3	3	4	3	3	5	4	5	5	5	4	5	4	5	5	6	4	5	2	2	1	3	3	3	1	2	3	2	2	4	1	1	3	3
3	3	3	3	3	4	3	4	4	5	4	3	4	5	5	5	4	4	6	4	2	3	4	2	3	4	3	4	3	2	4	2	2	4	3	2
3	3	3	3	4	3	3	3	2	3	5	3	3	2	5	3	3	3	5	3	4	3	3	5	4	4	5	5	4	4	4	3	3	1	4	5
3	3	3	3	4	3	3	4	3	4	2	2	3	3	3	4	3	4	5	5	3	4	3	5	4	4	2	3	3	3	4	4	3	4	3	4
3	3	3	3	3	3	3	4	3	4	3	4	5	4	4	4	1	4	4	5	4	4	4	3	3	5	2	5	3	4	5	3	5	5	3	5
3	3	3	3	3	3	3	4	3	4	5	5	3	3	3	2	3	6	5	4	4	3	2	2	5	1	3	3	3	4	4	5	3	2	2	4
4	3	3	4	3	3	3	5	4	5	4	2	4	4	3	3	5	5	3	4	3	5	3	3	3	3	2	2	2	2	2	3	3	3	3	4
4	3	4	4	4	4	3	5	4	5	7	7	5	6	5	7	6	7	3	5	3	3	1	1	1	1	3	1	3	1	2	2	2	2	2	1
4	4	3	4	3	3	3	5	4	5	6	6	5	5	6	4	5	6	3	6	1	4	1	3	3	3	1	3	4	2	2	2	4	3	3	3
3	3	3	4	3	3	3	4	3	4	3	1	4	3	3	4	4	5	4	2	4	4	2	4	5	5	4	3	3	5	4	3	5	5	2	3
3	3	3	3	4	3	3	4	3	4	4	2	5	6	4	3	4	2	3	6	3	3	4	5	4	4	5	4	4	4	3	4	4	2	4	3
3	3	3	3	3	3	3	5	4	5	6	5	4	5	4	6	5	5	4	6	3	2	1	4	2	2	3	2	5	2	2	3	2	3	2	4
4	4	4	3	3	3	3	5	4	5	7	7	7	6	7	7	7	6	2	6	3	2	4	4	1	3	2	1	1	4	2	1	2	2	1	1
3	3	3	3	3	3	4	4	3	4	2	4	5	4	4	4	5	4	3	5	2	4	3	4	4	4	4	4	2	4	3	4	1	2	3	4
4	3	4	3	3	3	3	4	4	5	4	4	4	6	6	5	5	4	3	5	5	3	1	2	2	3	2	3	4	1	4	3	3	4	2	4
3	3	3	4	4	3	3	5	4	5	6	6	5	5	6	5	5	6	3	6	2	4	2	1	4	5	3	3	2	2	3	2	1	4	2	4
4	3	3	3	3	4	3	4	4	5	6	4	5	7	6	4	4	5	2	5	5	5	4	4	4	2	3	3	3	4	4	5	3	4	4	1
3	4	3	3	3	3	3	3	3	4	5	6	5	4	5	5	6	7	3	5	4	3	5	5	5	4	5	4	4	3	4	4	5	4	4	5
3	3	3	4	4	3	3	5	4	5	5	4	5	4	4	5	5	6	4	3	4	2	3	3	2	3	4	5	4	3	4	3	2	4	3	3
3	3	3	3	3	3	3	4	4	4	4	3	5	2	5	6	5	3	3	5	3	4	3	2	3	5	3	3	3	3	4	4	3	3	3	3
3	4	4	3	3	3	3	5	4	5	5	3	4	6	5	4	4	4	4	3	3	3	2	2	4	2	3	3	1	3	2	3	3	2	4	4
3	4	3	4	3	3	3	5	4	5	7	6	5	4	5	7	6	5	2	5	3	3	4	3	2	2	3	2	3	1	2	2	2	3	3	1
3	3	3	3	3	3	3	5	4	5	5	3	4	4	5	3	4	4	5	3	3	4	3	2	3	3	2	2	3	4	3	2	4	3	4	3
3	4	3	4	3	3	3	5	4	5	5	5	5	7	6	4	6	6	3	5	2	1	3	2	1	2	3	4	2	3	4	3	3	3	4	4
3	3	3	3	3	3	4	5	4	5	7	7	6	7	7	5	5	5	1	7	3	3	3	2	3	3	3	1	1	2	2	3	3	2	1	1
4	4	3	4	3	4	3	5	4	5	6	5	4	5	4	5	3	4	3	3	3	3	3	2	2	2	2	1	2	3	3	2	2	1	2	3
3	4	3	3	3	3	3	4	3	4	3	2	3	5	2	3	2	2	7	4	4	4	3	3	4	4	3	4	1	4	5	2	4	3	3	4
3	4	3	3	4	4	4	5	4	5	6	6	5	4	5	5	5	4	4	4	3	2	3	2	1	1	3	2	1	3	2	3	2	2	5	1
4	3	4	3	4	3	4	5	4	5	4	4	4	5	4	3	4	4	5	5	1	3	3	3	4	3	4	3	1	3	3	4	3	1	3	4
3	3	4	3	3	3	4	5	4	5	7	7	6	7	6	7	7	7	1	7	3	2	2	2	2	2	2	2	1	1	4	3	1	3	3	1
3	3	4	4	4	3	4	1	1	1	4	3	3	3	2	4	2	3	5	2	4	5	4	5	5	5	4	5	5	3	3	4	5	3	5	5
4	3	3	4	4	4	4	5	4	5	7	7	7	7	7	6	7	6	1	7	1	2	1	1	3	5	2	2	2	3	2	3	4	1	2	3
3	4	3	3	3	4	3	5	4	5	6	6	5	6	5	5	4	5	3	4	4	2	1	2	2	3	4	2	3	3	3	1	3	2	3	3
4	4	3	4	3	3	3	5	4	5	5	5	7	7	4	5	5	3	4	5	4	1	3	2	1	1	3	2	2	1	3	2	1	1	2	3
3	3	4	4	3	3	3	4	3	4	5	5	4	5	4	6	3	7	2	4	4	5	5	4	4	4	4	4	2	5	4	5	4	2	2	5
3	3	4	3	3	3	4	4	3	4	3	1	4	3	4	2	3	4	3	5	5	5	5	2	5	4	3	5	3	5	4	4	4	2	4	2
3	3	4	3	3	3	3	3	2	3	3	4	4	2	4	1	2	4	6	1	3	5	2	3	2	3	3	3	4	3	5	5	4	4	3	2
3	3	3	3	3	3	3	5	4	4	7	5	5	7	5	4	6	6	1	5	3	3	5	4	5	3	2	4	3	3	3	5	5	3	4	3
4	3	4	3	4	4	4	5	4	5	3	7	7	7	5	7	5	6	1	5	2	2	4	2	3	2	2	3	3	1	2	1	2	1	4	1
4	4	3	4	3	4	3	4	3	4	2	6	5	4	5	4	5	2	4	5	3	4	3	4	4	3	3	2	5	3	4	4	3	5	1	5
3	4	3	3	3	4	3	5	4	5	5	5	5	6	4	5	5	4	4	4	3	2	3	3	3	2	2	2	3	3	5	3	3	2	4	2
4	3	3	4	3	3	3	5	4	5	6	5	5	5	4	6	7	6	3	5	2	2	1	2	3	3	4	4	4	3	3	2	2	3	3	3
3	3	3	3	3	3	3	4	4	5	5	4	6	5	4	4	5	5	3	4	1	4	2	4	2	3	5	2	4	3	4	5	2	3	2	4
3	3	3	4	4	3	3	5	4	5	6	7	5	5	5	7	5	7	3	5	2	4	3	2	3	3	1	3	2	3	1	1	1	3	1	5
3	3	3	3	3	4	3	4	4	5	2	5	6	7	5	3	6	5	4	4	2	4	3	3	4	2	3	3	4	2	3	3	4	3	3	4
4	4	4	4	4	4	4	5	4	5	6	7	7	7	6	7	7	7	1	6	2	2	4	2	4	3	1	2	1	2	1	2	1	1	2	1
4	3	3	3	3	3	3	5	4	5	5	3	4	2	2	1	3	2	7	1	3	4	1	4	3	2	3	3	4	5	3	3	2	5	4	3
3	4	3	3	3	3	3	4	4	4	3	2	2	3	3	3	4	4	5	4	4	3	3	5	3	2	3	4	3	4	5	1	3	3	3	4
3	3	3	4	4	3	4	5	4	5	4	2	5	7	5	3	5	3	5	3	3	4	1	4	2	4	1	2	2	3	1	2	1	3	1	3
4	3	4	4	3	3	3	5	4	5	2	6	4	5	5	7	3	6	2	6	2	5	4	4	2	3	4	3	3	2	5	3	3	2	1	2
4	3	4	3	3	3	3	5	4	5	3	4	6	4	7	5	4	4	3	6	1	2	3	2	4	2	3	1	2	2	2	1	3	1	3	4
4	3	3	3	4	3	3	5	4	5	7	6	5	6	5	7	6	5	3	7	1	4	3	2	2	2	2	2	1	1	3	3	3	4	3	1
4	3	3	3	3	3	3	3	3	4	4	4	4	2	5	5	4	2	5	3	3	5	4	3	2	3	5	4	4	2	5	4	5	5	5	5
3	4	3	4	3	3	4	5	4	5	6	7	5	6	5	5	5	5	2	7	2	3	2	4	3	3	2	4	2	3	5	1	3	3	2	2
3	3	3	4	3	3	3	3	2	3	2	2	1	1	1	4	2	4	7	1	5	5	5	5	4	3	5	5	4	5	5	4	5	5	5	5
3	3	4	4	3	3	3	5	4	5	4	5	4	6	5	5	7	6	4	4	3	3	3	3	3	1	5	2	2	2	2	3	4	1	2	2
3	3	3	3	4	3	3	4	3	4	4	5	5	6	3	5	3	5	4	6	2	4	4	5	4	4	4	5	4	5	5	2	5	4	1	2
3	4	3	3	4	3	3	4	4	5	5	4	5	6	6	7	5	6	1	7	2	3	4	4	3	1	3	2	1	3	1	2	3	4	4	1
3	3	3	4	3	4	3	4	4	5	5	4	5	7	5	6	6	5	3	5	3	3	2	3	3	1	3	2	2	3	2	2	2	3	2	4
4	3	3	3	3	4	3	4	4	4	2	2	4	4	2	3	3	2	4	2	3	4	5	3	1	4	5	5	4	4	3	5	2	5	4	3
4	3	4	4	3	4	3	5	4	5	5	6	6	6	4	5	6	5	3	5	2	3	4	3	3	3	4	3	5	2	1	4	1	1	3	3
3	3	3	4	3	4	3	5	4	5	6	6	7	5	7	6	6	5	1	6	2	1	2	3	3	3	2	3	3	3	4	2	3	2	1	4
3	3	4	3	3	3	3	4	4	5	3	4	4	5	4	4	5	4	5	4	3	4	3	4	5	2	4	3	3	4	5	2	3	5	3	4
3	3	3	3	3	3	3	5	4	5	6	5	4	4	4	4	3	3	5	6	2	2	3	3	4	4	3	4	3	2	3	2	3	1	2	1
3	4	3	4	4	4	3	5	4	5	7	6	7	7	7	5	5	7	1	6	3	2	4	3	1	4	2	3	2	2	4	4	2	3	3	1
3	4	4	3	3	4	3	5	4	5	6	5	5	6	6	3	5	5	2	7	4	3	4	2	3	1	1	4	3	3	3	4	4	2	3	1
3	3	3	3	3	4	3	2	2	3	2	2	3	3	2	1	1	3	5	3	5	3	5	3	3	4	5	3	4	5	5	3	2	4	4	3
3	3	3	4	3	3	4	5	4	5	7	5	5	6	7	6	6	7	2	7	1	2	3	3	3	2	3	1	3	3	4	3	3	1	4	2
3	3	4	3	4	3	3	5	4	5	7	7	7	7	7	6	5	7	1	5	5	2	3	1	4	3	3	2	3	2	1	2	2	5	4	5
3	3	3	3	4	3	3	4	4	5	4	3	5	4	7	6	4	6	3	6	4	3	1	1	5	4	4	4	3	4	4	4	3	2	4	4
3	4	4	4	4	3	3	5	4	5	4	7	3	5	6	6	7	4	2	7	2	5	2	2	2	2	1	4	1	2	3	1	2	2	3	3
3	3	3	3	3	3	3	4	4	4	1	4	5	4	3	3	4	6	5	3	3	3	4	2	4	5	3	4	3	2	3	5	3	3	4	4
3	3	3	3	3	3	3	4	3	4	4	3	2	2	4	2	1	2	7	3	4	3	1	5	5	2	5	5	4	3	3	2	3	5	4	4
4	4	4	3	3	3	3	4	4	5	4	4	4	4	3	5	4	5	5	3	4	5	4	3	4	3	4	4	3	3	3	4	5	3	5	2
3	3	3	3	3	3	3	5	4	5	5	6	5	3	6	5	4	5	5	4	5	3	2	4	1	3	4	2	3	4	3	2	3	1	3	2
3	3	3	3	3	3	3	4	4	4	5	4	5	4	6	4	3	4	3	6	4	3	5	5	4	3	4	5	4	3	4	3	4	3	5	4
3	3	4	3	4	3	4	3	2	3	4	3	4	5	3	4	3	2	4	3	4	3	4	4	5	4	2	5	3	3	4	4	3	2	3	4
3	3	3	3	4	3	3	5	4	5	6	6	5	5	6	7	7	6	3	5	2	4	3	3	3	3	2	3	3	2	2	5	1	3	4	3
4	3	3	3	3	3	3	3	2	3	3	4	5	3	5	5	4	2	3	5	5	4	4	5	3	4	5	5	4	4	5	5	4	5	3	5
3	3	3	3	3	4	4	4	3	4	2	4	4	3	3	4	3	3	4	1	3	5	4	5	4	5	3	2	2	5	3	3	5	4	3	3
3	3	4	3	3	3	3	3	2	3	3	3	4	5	5	3	3	1	5	3	5	4	5	2	5	5	4	4	4	5	5	3	4	5	4	4
3	4	3	3	3	4	3	4	3	4	3	4	5	6	6	6	5	5	4	5	3	5	3	3	4	2	4	4	4	2	5	5	3	5	4	4
3	3	4	3	3	3	3	3	3	4	2	5	5	2	3	3	3	5	4	2	5	5	4	5	4	4	3	4	5	4	2	1	4	3	4	2
3	3	3	3	3	4	4	5	4	5	4	7	7	4	4	7	5	5	5	6	4	4	4	3	3	2	2	3	2	3	3	3	2	4	4	1
4	3	3	4	4	3	3	5	4	5	5	6	3	5	5	6	4	4	2	4	5	3	3	2	3	4	3	4	3	2	4	2	4	5	2	4
3	3	4	3	3	3	3	4	3	4	3	5	5	4	3	4	6	3	3	3	3	3	4	2	2	5	3	4	3	3	4	5	5	2	5	3
4	4	4	4	4	4	4	5	4	5	7	7	6	5	5	7	7	7	2	4	2	2	2	3	2	3	3	5	1	3	3	5	2	3	4	2
3	4	3	3	3	4	4	5	4	5	7	6	6	4	5	5	7	6	2	7	2	4	3	2	2	5	1	3	5	3	2	3	2	1	3	3
3	3	4	4	3	3	3	4	4	4	5	6	3	4	4	6	5	5	1	5	4	4	5	3	3	4	3	4	3	3	4	3	3	3	3	2
3	3	3	3	3	4	3	2	1	2	2	4	4	1	5	5	1	3	6	3	4	3	5	5	3	5	5	5	3	5	3	5	5	5	5	4
3	4	4	4	4	4	4	5	4	5	4	7	5	6	6	7	6	5	2	6	3	1	1	2	2	1	5	1	2	3	2	1	2	2	4	1
3	3	3	3	3	3	3	3	2	3	4	3	3	5	4	4	2	4	4	5	5	4	5	3	5	4	4	3	4	3	5	3	5	4	4	4
3	3	3	3	4	4	3	3	2	3	2	5	2	2	2	2	4	3	5	4	4	5	3	4	4	5	5	4	5	3	5	4	4	5	3	2
4	4	3	3	3	4	3	5	4	5	7	7	6	7	7	6	6	7	1	5	2	2	2	2	3	3	3	5	2	2	1	3	4	2	3	2
4	4	4	3	4	4	4	5	4	5	7	7	7	7	7	7	7	7	1	7	2	2	3	4	5	1	2	2	2	1	2	2	1	3	1	2
3	4	4	4	3	3	3	5	4	5	7	5	5	6	5	5	7	6	3	5	2	2	2	3	2	2	4	3	4	2	2	3	2	3	4	2
4	4	4	3	3	4	3	5	4	5	4	5	6	4	7	6	6	6	3	6	3	3	1	5	3	1	2	2	2	2	4	2	3	3	3	4
4	4	3	3	4	3	3	5	4	5	4	5	5	6	5	5	5	7	6	5	3	3	3	2	5	3	3	3	3	3	3	2	3	4	1	2
3	4	4	4	3	3	4	5	4	5	4	5	6	4	5	5	4	3	5	3	3	4	2	2	2	1	3	4	2	1	3	2	2	3	1	5
3	4	3	3	3	3	3	5	4	5	3	4	3	2	4	3	4	3	5	4	5	2	2	3	4	4	2	3	4	3	4	4	3	2	3	4
3	4	3	4	3	4	3	4	4	5	3	4	4	4	4	4	3	3	4	4	3	4	4	2	3	4	4	3	3	3	2	3	3	3	5	3
3	4	3	3	4	3	3	5	4	5	7	3	6	5	4	6	5	7	2	6	3	3	4	3	2	3	1	5	3	3	3	3	4	2	2	4
4	4	3	3	4	3	3	4	4	4	3	3	4	4	5	5	5	6	5	4	5	4	4	3	3	4	4	3	3	3	2	4	1	3	1	4
3	4	3	3	3	3	4	4	3	4	4	5	3	5	5	5	4	5	3	3	4	5	3	3	4	5	4	4	4	3	3	4	4	4	4	3
3	3	3	4	3	3	3	5	4	5	3	5	2	6	4	5	4	6	2	5	2	2	3	5	2	4	4	1	3	2	2	3	3	3	3	4
4	4	3	3	3	3	3	3	2	3	5	4	2	3	4	4	4	4	4	3	4	4	4	4	2	2	5	5	5	5	5	5	3	3	5	3
3	3	3	4	4	3	3	4	4	4	3	3	5	4	4	4	4	4	4	3	2	4	2	4	3	4	5	5	4	3	3	4	3	4	5	4
3	3	3	3	3	3	3	5	4	5	3	4	5	5	5	6	4	3	3	4	4	2	2	4	1	3	3	3	3	4	3	3	1	3	2	3
3	3	4	3	3	3	3	4	3	4	4	4	5	7	4	4	3	5	4	4	3	5	1	5	4	4	2	3	4	5	4	3	3	3	4	4
4	3	3	3	3	3	4	5	4	5	6	5	7	7	6	5	5	7	3	4	2	1	2	2	3	3	1	3	4	2	4	4	2	2	3	3
3	3	3	3	3	4	4	5	4	5	6	4	5	6	4	5	3	7	1	5	2	1	1	4	1	2	1	3	2	2	3	3	2	2	2	2
3	3	3	3	4	3	4	5	4	5	7	5	7	6	4	4	6	7	2	6	4	1	3	3	3	1	4	5	2	2	4	3	5	3	3	5
3	3	3	3	3	4	3	3	3	4	3	5	4	5	5	3	4	5	6	3	4	5	4	5	3	3	3	3	3	4	2	3	3	4	5	3
3	4	3	3	4	3	3	5	4	5	3	2	3	3	2	4	3	6	6	2	4	3	1	4	3	1	3	2	4	2	4	5	2	3	3	2
3	4	4	4	3	4	3	5	4	5	7	6	6	6	5	7	4	6	3	5	3	2	3	1	2	1	2	3	4	3	2	1	4	2	3	2
3	3	3	3	3	3	3	3	3	3	4	5	4	6	3	4	3	3	3	4	4	4	3	5	4	5	4	5	4	3	3	4	1	4	5	5
3	3	3	4	3	3	4	4	4	5	3	3	5	3	4	4	4	5	3	2	3	4	2	4	2	3	4	3	3	4	5	5	3	3	3	3
3	3	4	4	3	3	3	5	4	5	4	6	7	4	6	6	6	6	1	5	3	2	1	1	4	3	3	4	2	2	3	2	2	3	4	3
3	3	4	3	3	3	3	4	3	4	3	5	3	3	5	6	3	4	5	4	3	4	3	5	5	4	5	4	5	2	3	4	3	5	3	3
4	3	3	3	3	3	3	5	4	5	5	7	7	7	5	7	7	7	2	7	2	4	2	4	2	4	1	2	2	1	2	3	2	3	3	2
3	3	4	3	3	3	3	3	2	3	3	3	3	3	4	2	2	3	5	3	5	5	5	4	3	4	5	5	4	3	3	3	3	4	3	5
4	3	3	3	3	3	3	4	4	5	4	3	3	5	5	6	6	5	3	5	4	4	3	2	1	3	3	3	3	2	3	2	1	2	4	3
4	3	3	3	3	4	4	5	4	5	6	7	7	6	5	5	5	7	3	6	2	3	2	4	4	4	4	2	3	2	2	2	3	2	3	3
3	3	3	3	3	3	3	4	3	4	5	5	5	5	4	4	6	5	4	6	4	5	4	5	5	3	3	2	4	5	5	4	5	5	4	3
3	3	3	3	3	4	3	5	4	5	6	7	5	6	5	6	5	7	2	6	3	3	3	2	2	3	1	2	4	2	4	2	1	2	2	3
3	3	3	4	4	3	3	5	4	5	5	7	5	5	4	7	6	6	2	6	3	1	1	2	1	3	3	5	2	1	1	4	2	1	2	4
3	3	4	4	3	4	3	5	4	5	5	4	6	7	5	7	5	4	2	5	3	2	2	3	1	1	2	3	3	3	3	2	4	2	3	2
3	3	3	4	3	4	4	5	4	5	5	6	6	5	7	7	5	5	1	4	3	3	2	2	4	4	4	2	2	4	1	2	3	2	2	2
3	4	3	4	4	3	3	5	4	5	2	4	6	5	4	5	4	4	5	5	4	2	2	3	3	4	3	4	3	3	3	4	3	4	2	2
